# Supplementary material for: Label-Free Quantitative Proteomics Combined with Biological Validation Reveals Activation of Wnt/β-Catenin Pathway Contributing to Trastuzumab Resistance in Gastric Cancer
Source: Int J Mol Sci. 2018 Jul 6;19(7):1981. doi: 10.3390/ijms19071981 (PMC6073113; doi:10.3390/ijms19071981)
Supplement: Supplementary file 1 [file ijms-19-01981-s001.zip]

Archive with 13 entries (11 files):
- ijms-19-01981-s001/
- ijms-19-01981-s001/Supplementary materials/
- ijms-19-01981-s001/Supplementary materials/Figure S1.pdf
- ijms-19-01981-s001/Supplementary materials/Figure S2.pdf
- ijms-19-01981-s001/Supplementary materials/Figure S3.pdf
- ijms-19-01981-s001/Supplementary materials/Figure S4.pdf
- ijms-19-01981-s001/Supplementary materials/Figure S5.pdf
- ijms-19-01981-s001/Supplementary materials/Figure S6.pdf
- ijms-19-01981-s001/Supplementary materials/Supplementary materials1.doc
- ijms-19-01981-s001/Supplementary materials/Table S1.xls
- ijms-19-01981-s001/Supplementary materials/Table S2.xls
- ijms-19-01981-s001/Supplementary materials/Table S3.xls
- ijms-19-01981-s001/Supplementary materials/Table S4.xls
