# Supplementary material for: Label-Free Quantitative Proteomics Combined with Biological Validation Reveals Activation of Wnt/β-Catenin Pathway Contributing to Trastuzumab Resistance in Gastric Cancer
Source: Int J Mol Sci. 2018 Jul 6;19(7):1981. doi: 10.3390/ijms19071981 (PMC6073113; doi:10.3390/ijms19071981)
Supplement: Supplementary file 1 [file ijms-19-01981-s001.zip › ijms-19-01981-s001/Supplementary materials/Table S2.xls]

## Sheet: Table S2
	Proteins were identified in at least 3 out of 6 experiments
GeneSymbol	MKN45	MKN45	MKN45		MKN45/R	MKN45/R	MKN45/R
PLEC	94.44	98.47	99.83		64.87	75.06	68.03
AHNAK	77.85	83.64	81.6		89.66	107.19	90.37
DYNC1H1	5.18	6.31	6.39		6.12	7.49	5.59
PRKDC	8.64	8.99	8.93		10.05	10.67	9.94
SPTAN1	18.51	16.21	19.19		21.95	24.87	23.01
GCN1L1	8.62	7.87	28.22		6.99	8.06	7.48
FLNB	33.34	35.63	34.51		44.01	39.29	41.89
FLNA	37.31	38.07	39.35		38.44	37.13	40.89
FASN	55.96	53.52	56.12		49.8	53.37	50.83
SPTBN1	10.66	12.29	13.14		14.74	15.56	14.08
DSP	12	12.52	14.19		10.27	10.33	6.03
MYH9	83.72	77.83	85.64		61.16	64.84	68.48
UBR4	0.9	0.99	1		0.71	0.92	0.8
HUWE1	1.7	1.8	2.08		1.86	2.5	2.12
EPPK1	5.54	4.16	5.13		3.82	5.22	4.58
CLTC	39.22	37.92	43.7		45.1	46.33	51.72
PRPF8	5.96	7.03	7.06		6.44	6.25	5.81
SNRNP200	8.2	9.27	8.61		12.01	11.58	10.84
SYNE2	0.73	1.97	0.89		1.42	3.07	1.45
NUMA1	12.78	10.17	11.87		16.71	18.74	15.19
MACF1	0.5	0.57	0.6		1.04	1.25	0.96
IQGAP1	24.09	23.7	23.55		20.64	23.05	22.79
MYH14	13.12	11.59	21.29		9.61	9.65	18.54
MYOF	7.23	9.04	7.68		2.29	2.95	2.23
TLN1	7.08	6.27	6.92		8.19	6.59	8.49
LRPPRC	30.4	34.86	33.38		30.8	32.82	33.18
FLNC	0.47	0.52	0.76		0.79	1.06	1.01
RANBP2	1.66	2.31	2.31		3.06	3.63	3.24
CAD	6.89	8.16	9.35		9.5	10.11	9.05
TPR	5.43	5.28	5.4		5.79	7.49	5.59
TOP2A	18.36	20.34	22.09		14.2	15.56	15.53
ACTN4	134.54	129.81	139.82		140.88	146.48	144.11
KTN1	8.4	12.2	10.26		9.94	11.81	10.28
UTP20	1.35	1.5	1.68		2.29	1.36	2.23
ACACA	1.56	3.07	1.85		2.51	2.16	2.35
SPTBN2	3.91	1.28	1.48		4.15	2.5	2.23
ACLY	66.68	67.74	72.57		60.28	68.58	64.68
EPRS	17.18	15.6	16.29		22.06	23.96	24.35
LRBA	1	1.41	1.66		1.64	2.04	1.79
EIF3A	12.72	11.8	14.71		12.12	14.19	12.73
CKAP5	3.33	3.46	3.32		2.95	3.18	3.02
ACTN1	35.69	37.92	42.58		44.23	47.24	44.91
KIAA0368	3.63	3.13	4.74		2.29	2.5	2.12
HSP90AB1	696.94	681.79	666.54		587.53	556.39	593.18
EEF2	172.88	158.41	183.04		169.27	187.36	165.33
CAND1	17.33	18.04	20.64		19.88	23.96	22.34
COPA	8.7	8.84	10.43		8.3	8.86	8.71
HEATR1	3.7	4.04	3.44		2.18	3.07	1.12
SMCHD1	2.14	2.39	2.29		2.29	3.07	2.68
CSE1L	43.04	43.42	49.67		41.5	40.65	39.55
IARS	15.57	17.13	14.79		18.13	20.67	18.43
LMNA	246.02	250.76	269.49		256.64	275.92	274.81
TJP1	6.35	5.54	6.82		5.13	6.36	6.7
DHX9	41.13	45.11	37.58		42.59	46.55	46.47
SMC4	5.35	5.84	6.56		4.91	5.45	5.59
GOLGB1	0.43	0.46	0.68		0.79	0.87	0.93
CNOT1	1.91	1.67	1.73		1.64	2.38	1.79
HDLBP	14.64	13.82	15.29		15.4	15.33	13.07
HSP90AA1	264.97	258.71	262.39		253.36	262.3	271.45
CHD4	5.24	5.08	5.21		6.55	8.86	7.71
MTHFD1	55.52	50.92	56.93		59.52	65.06	59.76
PARP1	18.36	18.81	22.9		32.54	39.4	35.86
PSMD2	22.03	23.24	24.19		14.85	17.6	16.64
UPF1	11	8.75	10.06		8.74	9.77	9.72
VPS13C	0.14	0.23	0.31		0.66	0.55	0.66
EIF4G1	20.86	20.34	22.26		16.38	16.81	15.19
VCP	61.84	59.02	60.96		62.9	61.09	65.35
PYGL	12.46	14.39	14.35		24.13	28.05	24.58
ATP1A1	47.74	46.64	46.61		34.4	31.34	26.81
MYO6	4.51	5.28	4.87		8.19	10.79	7.6
SMC1A	7.43	6.3	6.58		7.32	7.04	6.48
IPO5	20.56	18.04	21.93		16.16	17.26	16.09
EFTUD2	33.34	55.35	41.12		13.65	16.92	15.08
CTNNA1	29.52	23.85	24.03		19.98	30.09	22.57
TMPO	44.21	49.69	44.03		56.9	59.5	57.31
SF3B3	14.2	14.6	16.45		15.29	16.92	15.75
XPO1	16.01	19.11	22.09		15.73	14.65	14.97
UGGT1	2.17	2.92	2.68		4.81	5.45	3.46
ITGB4	2.45	2.32	2.81		3.39	2.73	2.46
DIAPH1	5.82	7.05	8.08		6.33	8.52	8.15
SF3B1	21.3	23.24	27.58		20.31	20.89	26.81
NSUN2	31.43	25.53	27.09		30.25	28.27	28.71
DDX46	9.44	11.8	10.22		12.34	14.42	11.84
RNF213	0.06	0.15	0.14		0.07	0.1	0.12
KIF5B	10.06	11.67	12.79		13.1	11.24	13.41
AARS	13.37	13.03	14.68		22.61	25.21	22.68
SMC3	4.14	3.96	5.42		8.74	7.95	6.48
HNRNPM	109.57	103.51	121.12		110.3	114.68	116.18
UBA1	35.25	33.49	33.71		38.88	39.4	37.53
PYGB	13.82	12.35	13.4		11.58	10.9	12.06
TNKS1BP1	2.95	3.58	5		4.04	5.79	4.13
MDN1	0.15	0.17	1.16		0.21	0.44	0.23
SUPT6H	2.61	1.33	2.92		3.28	2.38	3.13
JUP	45.39	38.07	43.87		45.98	47.35	46.92
NPEPPS	18.21	17.74	17.09		19.22	21.35	21
HSPD1	387.32	393.26	435.6		348.37	374.71	330.66
A2ML1	8.03	8.75	8.74		8.41	9.2	8.83
LARS	7.08	7.17	7.39		10.59	13.74	10.95
USP24	0.21	0.29	0.48		0.24	0.31	0.22
DDX3X	29.67	26.76	33.71		30.03	31	28.82
SND1	12.43	12.69	14.16		17.04	14.42	20
CCT3	71.97	67.12	72.09		59.74	67.45	62.56
DDB1	12.43	12.81	12.95		10.16	9.88	10.84
TPP2	2.57	14.27	2.71		3.49	4.2	3.46
ILF3	63.16	59.63	60.48		68.58	72.56	71.05
DNAJC13	0.25	0.46	0.48		0.31	0.59	0.37
PSMD1	12.73	16.82	11.55		7.75	10.9	6.7
PPL	1	1.77	1.13		2.73	3.07	8.94
GART	25.26	24.77	24.35		32.54	27.25	32.4
HSPH1	31.29	35.01	31.93		16.49	18.62	14.08
PDCD11	0.88	1.25	1.26		1.64	2.5	1.9
NCAPD2	2.29	2.94	3.18		1.75	2.38	2.23
ATP2A2	18.95	17.58	24.19		17.69	16.92	17.09
XPO5	4.47	4.27	4.18		1.86	2.73	2.35
EIF5B	9.91	9.59	8.5		11.47	11.58	11.95
PKM	630.7	527.51	621.38		619.2	664.26	637.86
TARS	43.18	39.91	45.16		36.26	38.04	39.43
USP9X	1.09	0.78	0.77		1.2	0.95	0.73
GANAB	43.77	43.58	42.41		51.87	53.25	49.93
AHNAK2	0.6	0.67	0.73		2.07	1.93	2.35
MKI67	0.56	0.7	0.82		0.44	0.76	0.53
NUP205	99.58	84.25	81.28		91.95	89.48	86.91
HYOU1	18.8	19.72	20.32		18.67	22.14	17.87
DNMT1	5.54	8.85	5.27		4.48	7.83	8.27
ATIC	53.17	51.38	51.45		52.31	56.32	53.84
HSPA5	264.97	251.98	269.97		191.11	198.71	202.19
EPB41L1	27.91	29.82	27.9		23.15	24.19	23.57
LMNB1	67.27	75.23	70.8		82.45	87.43	88.7
HSP90B1	145.56	114.52	139.34		132.14	136.26	137.4
POLD1	2.69	3.76	2.89		5.35	5.34	4.24
VCL	11.02	8.94	8.14		10.81	10.45	9.5
GTF2I	18.21	20.64	18.87		17.47	20.33	18.54
USP7	2.91	4.79	4.03		5.9	6.25	5.03
HSPA4	37.01	31.19	39.51		37.46	45.42	42.34
SMARCA5	5.51	5.89	7.34		8.3	9.65	8.27
HSPA8	751.73	697.08	713.14		463.04	481.45	477
STAT1	11.41	13.18	13.79		9.83	9.77	10.61
COPB1	5.48	7.19	6.52		6.66	5.34	5.7
EVPL	0.82	0.93	1.06		1.42	1.93	1.56
MCM6	15.72	14.5	16.29		18.57	14.19	18.21
MSH6	4.45	6.74	7.05		6.99	6.25	5.25
CTNND1	14.83	16.36	18.22		18.24	17.6	18.1
MCM3	11.49	11.9	12.76		15.4	16.92	15.53
VARS	5.52	6.83	7.14		6.44	8.18	7.15
GMPS	24.53	24.46	25.48		27.19	19.53	23.57
DCTN1	3.06	2.58	2.85		2.62	3.07	1.9
MCM4	13.32	13.01	14.4		15.18	16.69	16.87
AP1B1	5.38	4.51	4.84		6.01	8.29	6.7
POR	44.36	43.73	49.51		28.07	33.95	29.83
OGDH	8.14	7.91	7.16		7.32	10.45	7.48
PLS3	25.7	25.53	27.09		28.28	33.16	29.94
DHX15	33.78	32.42	33.54		34.07	39.51	34.52
HSPA9	87.54	92.81	103.86		93.15	104.12	93.84
AP2B1	9.09	7.32	7.47		6.22	6.36	7.6
TNS3	3.88	3.43	3.19		3.06	3.41	2.68
GFPT1	9.55	9.3	10.45		8.63	9.31	8.94
CYFIP1	4.1	5.54	5		3.6	4.2	3.46
OPA1	10.47	4.83	7.34		4.7	5.22	4.92
XRCC5	53.9	54.74	61.61		72.95	74.72	78.53
CCT5	72.56	64.22	64.19		58.75	58.93	54.96
CCT8	58.6	62.38	62.25		66.94	65.18	62.89
NUP155	4.82	4.51	5.39		2.84	3.18	4.47
PLXNB2	0.93	1.09	1.73		1.64	1.59	1.68
TOP2B	0.5	0.6	1.77		2.4	2.16	1.68
CSDE1	13.89	15.08	17.09		13.21	12.94	12.73
DNM1L	8.78	8.76	7.82		9.06	10.45	8.6
COPG1	6.21	8.21	10.53		6.88	6.59	6.7
NUP93	5.88	7.25	6.73		10.16	8.18	6.14
CCT2	97.09	77.98	97.41		73.06	85.16	79.87
DDX17	34.96	30.89	26.77		37.68	35.77	35.86
ACO2	15.57	14.98	14.18		11.47	15.22	13.18
QARS	12.22	12.29	13.18		10.37	13.63	12.06
PRPF6	3.98	4.89	7.11		5.57	5.68	4.47
P4HB	128.96	141.74	149.02		127.77	130.58	121.76
SMC2	4.73	6.22	5.26		5.13	6.93	6.37
DNM2	5.57	5.52	5.5		6.99	7.72	7.15
UBA6	2.2	2.8	2.9		3.49	4.77	3.24
KPNB1	43.77	48.16	53.38		36.15	41.1	37.98
G6PD	28.64	27.22	34.03		35.27	34.52	34.41
IARS2	7.48	8.84	9.1		11.25	11.24	10.72
TCP1	60.95	61.77	65.64		63.23	71.19	64.9
ERBB2	38.34	36.54	40.16		38.22	34.97	37.31
XRCC6	75.5	84.1	84.99		91.84	93.34	94.84
CAPN1	17.63	18.04	17.9		30.14	32.7	32.62
GDI2	73.59	79.36	81.76		88.57	96.86	99.64
PDIA4	29.96	26.76	30.64		33.09	31.91	35.86
ROCK2	1.89	1.61	2.66		2.73	1.82	1.79
NASP	26.88	25.23	27.09		39.31	35.54	39.1
RARS	19.53	23.09	23.55		18.67	23.05	18.77
NAA15	12.6	9.16	10.84		8.95	10.56	9.72
RRP12	1.65	1.65	1.95		2.84	2.38	2.35
MCM2	18.65	18.65	19.03		16.71	18.51	17.09
BAZ1B	1.01	1.54	1.03		1.53	1.7	1.56
DDX21	26.44	28.59	31.13		32.11	32.59	35.52
HADHA	31.58	25.53	28.55		28.61	32.47	33.29
IPO4	5.55	4.56	4.84		4.04	4.31	3.57
DARS	15.72	15.9	17.9		25.45	23.39	18.54
OGT	4.44	3.99	4.5		1.97	1.7	1.34
WDR3	2.03	2.03	1.84		1.75	2.61	1.79
NSF	10.02	10.61	8.97		11.58	13.74	12.4
LMO7	1.87	1.77	1.94		1.03	1.02	1.12
MSH2	5.36	4.71	5.05		6.77	6.93	6.93
SRRM2	2.89	4.5	3.84		5.02	6.81	3.91
MED1	1.42	1.74	1.6		1.86	2.27	1.79
POLR1A	0.97	1.53	1.6		0.72	1.59	1.12
SCRIB	1.97	2.97	2.48		1.64	2.16	1.12
SUPT5H	2.76	3.73	3.73		3.6	3.97	3.46
EIF3B	31.43	31.96	31.77		32.76	31.23	31.5
NUP133	1.56	1.56	1.58		1.42	1.59	1.34
CAPN2	15.28	18.2	19.84		13.54	15.78	15.08
DDX1	16.89	15.75	15.98		20.09	22.48	17.54
MTOR	0.22	0.29	0.39		0.28	0.4	0.3
FKBP4	67.86	69.42	74.99		66.83	67.67	68.59
TRRAP	0.51	0.12	0.23		0.04	0.18	0.06
FLII	3.47	3.24	3.37		2.62	3.75	3.8
DDX5	66.24	78.13	79.02		56.35	60.86	58.42
ESYT1	4.47	4.89	4.14		4.26	5.45	6.48
YARS	23.65	22.94	30.48		36.04	42.01	37.65
MYBBP1A	2.97	2.26	3.9		4.04	5.11	3.8
MCM7	17.92	18.04	20.16		19.11	18.51	18.88
NCKAP1	3.14	4.07	3.9		2.95	4.66	3.24
MVP	5.38	6.9	7.27		6.22	6.81	5.92
ITGA6	6.33	6.65	6.68		1.97	2.73	2.46
ACADVL	15.57	17.43	16.61		17.36	17.94	17.2
TXNRD1	24.24	21.25	25		20.31	23.39	23.12
STIP1	69.77	105.81	82.57		87.91	79.14	71.38
TBL3	5.07	2.58	2.31		4.26	2.84	4.02
CDC5L	10.43	11.05	11.1		9.17	12.72	12.29
IPO7	8.05	6.25	6.79		6.66	6.93	6.14
RRBP1	8.4	6.22	8.84		8.74	8.74	8.27
FAM83H	7.9	8.5	9.29		2.62	3.41	2.35
DST	0.01	0.03	0.05		0.04	0.07	0.07
PDCD6IP	11.25	9.97	10.79		12.34	14.08	13.18
CLUH	3.98	3.06	3.06		2.62	3.07	3.24
MYO1B	3.63	3.59	4.77		3.39	4.77	4.69
NUP160	1.15	1.93	2.1		1.53	1.7	1.23
CUL4A	3.45	3.59	3.74		3.6	4.54	3.13
GARS	15.57	17.28	16.03		22.17	24.41	24.69
PFKP	22.18	23.09	22.42		41.5	34.29	44.8
ADAM10	10.9	12.39	12.26		7.86	9.99	8.27
RAB3GAP2	0.73	1.18	0.84		1.2	1.82	1.56
PARP14	0.28	0.32	0.27		0.05	0.18	0.03
ADAR	6.39	5.7	6.69		7.32	7.61	6.93
PPP6R3	4.89	3.94	4.16		4.04	7.04	4.92
MAP4	11.4	11.65	12.18		18.46	19.3	18.54
ALDH1A1	148.2	163.91	136.92		187.84	206.66	222.3
PDIA3	195.79	186.85	192.07		206.4	213.47	204.43
GLS	33.78	29.2	31.45		13.1	14.99	15.3
TBC1D4	1.2	1.15	1.61		2.51	2.73	1.9
EZR	76.96	63.45	80.8		101.78	113.55	109.25
ALDH1A3	112.36	109.63	109.83		60.61	61.09	59.21
GEMIN5	1.89	5.02	3.13		2.51	2.38	2.79
MATR3	56.55	56.57	58.22		56.46	65.63	59.32
CKAP4	18.95	16.05	17.58		19.44	15.22	15.64
GNE	7.52	6.25	6.6		2.62	3.41	2.12
SLC25A13	6.2	5.49	8.27		4.91	8.63	6.03
POLR2A	1.41	1.33	1.27		0.92	0.79	0.94
SLK	2.03	3.38	2.35		1.64	2.04	1.68
OAS3	1.41	1.3	1.29		0.84	1.12	0.89
CLIP1	0.82	1.22	0.85		0.68	1.03	0.77
CCT7	67.86	57.49	61.93		52.64	60.29	53.84
AP2A1	2.83	5.08	4.56		8.95	5.11	9.27
TKT	71.38	72.63	65.96		110.3	128.31	120.65
POLR2B	4.29	3.52	3.82		2.73	3.63	3.13
IVL	14.98	13.36	13.8		16.82	16.24	15.53
SKIV2L2	4.45	8.88	9.47		7.32	9.08	8.94
SAMD9	1.26	0.9	0.97		1.31	0.83	0.98
NUP210	3.08	2.25	3.4		3.93	4.66	4.13
AGL	1.53	1.61	1.08		1.53	1.82	1.79
TRAP1	96.5	99.39	87.89		89	92.43	90.6
HSPA4L	3.64	1.97	3.73		4.7	5.79	5.59
POP1	3.48	4.54	4.11		3.71	7.72	2.12
GBF1	0.43	0.63	0.65		0.6	0.69	0.45
FANCI	0.63	0.73	0.97		0.37	0.55	0.37
VPS35	10.37	11.65	11.1		11.14	12.6	11.17
GRB7	46.12	41.74	40.48		123.4	132.85	129.58
FAM120A	3.08	3.43	3.39		4.26	3.07	4.13
HNRNPR	53.61	46.94	52.9		67.93	55.64	59.99
ARHGEF1	2.75	2.98	3		3.82	3.18	4.13
EEF1G	188.89	189.29	216.43		209.68	202.12	192.14
PREP	2.88	3.29	4.29		3.17	4.31	4.02
PITRM1	6.57	5.54	7.03		6.12	6.81	6.93
NIPBL	0.24	0.32	0.35		0.26	0.36	0.25
PLS1	7.12	7.25	6.48		9.17	7.38	9.38
PSMD3	14.13	13.53	16.61		10.7	10.45	9.27
ANXA2	928.86	907.01	977.79		1372.73	1378.48	1436.58
AQR	1.63	1.44	1.48		1.05	1.1	1.45
RPS6KA1	3.13	3.1	2.95		4.91	4.2	5.36
MARS	7.23	8.93	8.16		10.16	12.83	12.85
EIF3L	21.89	21.41	20.48		10.92	14.87	10.84
RPN1	47.74	39.75	52.25		50.02	47.92	45.02
RNPEP	9.03	7.22	7.81		16.16	18.51	19.77
DHX30	0.85	1.45	1.15		0.75	0.72	0.71
HSD17B4	8.97	7.72	8.27		14.31	15.78	14.19
ARFGEF2	0.51	0.46	0.89		0.44	0.4	0.28
NAT10	1.88	1.99	3.08		2.62	4.54	3.8
XPO7	1.59	36.24	35.48		1.97	2.27	1.9
IDE	4.22	3.94	5.58		2.95	3.75	3.24
TFRC	11.9	11.21	12.58		5.02	6.02	6.14
RNF20	1.22	1.07	2.39		2.18	2.5	2.23
CPT1A	16.89	15.9	17.09		12.89	14.99	13.29
EIF4A3	51.26	44.49	48.38		69.46	66.54	65.57
PNPT1	5.13	5.08	4.81		4.81	4.88	3.57
THOC2	1.06	1.02	1.56		2.29	1.7	2.12
INPP4B	4.67	2.84	3.08		1.42	1.93	2.23
CCT4	60.51	57.8	51.28		42.37	46.55	56.86
ATP5B	116.03	103.51	99.34		107.35	122.63	113.94
XPOT	3.53	3.06	2.97		3.39	4.66	4.13
GLG1	1.97	2.11	1.82		2.73	2.5	2.79
USO1	9.24	4.85	4.98		6.44	6.93	6.59
IPO9	5.7	6.36	7.95		5.46	5.45	6.59
PGK1	283.18	259.02	271.74		275.2	307.72	302.73
HNRNPUL1	15.13	15.9	13.26		17.15	17.83	17.2
LMNB2	8.28	9.72	10.29		12.12	15.33	12.18
SLC3A2	28.2	28.13	33.22		29.27	30.77	27.82
NNT	3.55	7.02	3.81		5.13	4.2	4.47
NCOR2	0.56	0.49	0.55		0.94	1.25	7.04
HNRNPU	135.42	128.59	123.21		123.4	116.96	127.35
ROCK1	0.38	0.67	0.65		0.88	1.59	1.23
NCAPG	1.73	2.31	2.79		1.42	1.7	1.56
TRIM25	10.71	9.71	11.58		12.89	12.94	12.06
MSN	10.44	13.79	11.45		14.85	15.67	13.18
AHCY	223.84	224	218.04		190.02	183.95	194.37
NLN	16.01	20.79	6.35		5.35	7.61	5.7
LONP1	1.29	3.43	2.44		3.49	4.31	4.02
AKAP9	0.04	0.05	0.02		0.07	0.07	0.08
PKP3	4.6	6.24	6.6		4.04	4.43	3.91
PRRC2C	2.23	2	2.66		1.31	1.82	1.68
TP53BP1	0.51	0.92	0.84		1.31	1.59	1.45
NUP98	1.26	1.1	1.81		3.39	2.95	3.13
DPP3	18.8	14.89	18.39		21.4	21.46	17.09
ZFR	6.21	12.09	4.37		3.06	4.66	5.25
SMARCA4	3.14	1.7	2.19		2.07	2.84	1.79
MYO1C	0.73	0.66	0.81		2.51	1.7	1.12
TOP1	8.61	8.52	8.72		10.81	11.35	12.4
EPHA2	2.91	4.37	4.56		3.93	3.75	3.02
RUVBL2	37.01	38.38	41.61		50.24	48.49	42.9
LTA4H	38.04	35.17	40.64		48.16	48.26	48.71
MCM5	9.39	13.04	10.47		9.72	11.13	10.72
ZC3HAV1	1.51	4.51	2.44		2.4	2.95	2.12
SDHA	28.79	23.55	31.29		30.69	28.39	31.73
NDUFS1	6.73	9.17	7.68		9.06	10.9	10.05
EIF4A1	137.48	117.12	142.4		123.4	146.48	147.46
PFKM	5.52	4.92	4.56		7.54	8.18	8.04
HCFC1	5.17	4.27	3.66		4.37	4.66	5.14
IMPDH2	45.24	87.92	93.7		42.48	44.51	41.33
TUBB4B	141.15	149.08	146.11		160.53	174.86	150.81
TUBB	682.4	598	698.47		627.94	706.27	635.63
STAG2	1.23	1.71	1.26		0.82	1.25	0.93
EPB41L2	3.77	5.95	5.18		7.54	7.49	6.93
USP5	11.22	12.31	11.27		12.23	14.31	10.95
TRIM28	28.94	28.59	28.55		33.2	33.84	31.06
TUFM	55.37	54.59	57.57		69.67	77.78	65.35
SYNCRIP	48.03	42.05	38.06		47.83	49.28	49.38
PSMC5	27.91	27.98	28.22		17.58	18.39	17.54
PTK2	1.37	1.99	2.31		1.75	1.93	1.79
CPSF1	0.53	1.15	1.16		0.51	1.36	0.92
EIF4G2	4.38	4.83	4.63		2.73	2.95	3.02
DDX42	3.83	5.55	6.11		5.46	6.59	5.47
ACSL1	6.43	6.83	8.55		6.55	7.95	6.37
FUBP1	32.02	38.07	33.22		47.07	49.39	50.05
LAP3	17.18	15.03	19.19		17.47	19.19	19.66
PPP2R1A	27.17	29.36	26.13		23.7	28.73	25.58
KHSRP	19.83	18.5	17.9		24.9	22.26	23.57
AP2A2	0.65	0.35	0.65		0.75	1.14	0.83
KARS	17.48	19.72	19.35		22.39	23.96	21.9
TNPO1	5.79	3.9	4.52		3.82	4.88	5.81
DHX29	0.85	0.95	0.65		0.66	0.56	0.57
CNDP2	13.23	12.64	11.43		9.61	8.63	11.28
CARS	1.12	1.35	1.81		2.51	2.61	2.23
PPFIBP1	2.07	2.57	3.63		6.33	6.02	6.26
MMS19	0.62	1.1	0.77		1.64	1.82	1.79
DARS2	3.7	4.65	4.14		10.37	8.4	10.84
GPI	114.42	111.31	114.83		135.42	145.34	129.58
TBCD	0.72	0.83	0.9		1.09	1.06	0.69
UBR5	0.22	0.47	0.39		0.4	0.49	0.31
IMMT	12.57	11.8	15.43		24.46	14.65	23.46
ALDH18A1	10.69	9.79	12.24		10.16	8.86	9.94
HK1	4.52	12.08	5.53		4.04	4.66	3.35
TJP2	2.69	2.89	3.48		2.73	3.29	2.9
CEBPZ	2	2.05	2.52		6.99	2.5	2.12
MYO1D	0.35	1.15	1.26		1.03	1.14	0.99
SVIL	0.43	0.34	0.61		0.37	0.37	0.3
SF3B2	19.39	21.86	25.48		23.26	23.16	23.91
URB1	0.16	0.24	0.34		0.28	0.17	0.21
AFG3L2	7.21	7.16	7.26		6.33	6.81	6.7
SART1	6.33	5.96	7.68		7.43	7.95	6.7
ESYT2	3.03	4.08	3.64		2.84	2.95	3.13
YLPM1	0.65	0.96	1.34		1.53	1.36	1.56
SSB	58.9	60.09	61.77		76.88	88.11	80.65
CUL4B	1.1	1.1	1.39		2.07	1.48	1.23
TUBA1C	750.7	619.56	662.18		560.23	557.52	523.92
EDC4	1.19	1.09	1.61		1.2	1.48	1.12
PARP4	0.51	0.47	0.56		0.29	0.25	0.3
EGFR	1.84	1.62	2.53		0.71	1.36	0.79
ITGA2	0.81	1.02	1.05		0.47	0.9	0.68
TCOF1	4.51	5.9	7.02		6.55	8.63	8.04
ANKRD17	0.5	0.99	1.15		1.09	0.86	0.75
NOP2	11.63	12.28	15.63		8.63	10.11	10.39
CDK12	2.76	3.7	3.97		3.28	3.75	3.69
PAK2	11.52	10.96	12.42		15.18	16.92	14.63
ANXA3	102.08	88.22	102.09		85.18	95.49	87.25
PKN2	2.06	2.42	2.6		2.95	5.68	2.9
XRN2	6.95	8.58	10.87		12.34	6.47	8.49
PSMC2	40.1	45.87	36.45		24.68	31.45	27.37
DIS3	1.34	2.06	2.85		3.39	3.97	3.57
CCT6A	54.35	59.48	61.44		46.52	43.83	41.89
ATAD3A	9.25	7.2	6.03		9.28	8.63	8.71
DDX39B	70.36	58.41	74.67		76.12	124.9	88.25
BOP1	6.92	8.65	7.42		6.99	6.36	7.15
GPD2	3.32	4.19	5.02		4.81	4.66	4.69
GLUD1	24.68	25.38	27.09		31.89	32.59	32.17
ARCN1	11.87	10.5	13.93		31.45	19.08	15.75
CTPS1	8.64	10.12	11.69		12.56	13.4	12.85
USP14	24.82	24.77	22.09		29.7	32.82	32.73
PA2G4	100.17	101.99	112.89		127.77	131.72	129.58
DDX18	6.62	7.03	10.53		6.44	8.4	7.04
ALDH2	24.82	23.85	25		30.03	30.89	32.84
RIF1	0.59	0.93	1		0.41	0.45	0.5
LETM1	8.52	6.83	5.4		4.91	4.77	4.13
COPB2	4.88	5.52	5.66		6.22	7.83	6.59
PLAA	1.59	2.22	1.48		1.64	2.27	1.9
HEATR2	1.78	2.29	2.19		3.17	3.18	2.35
ALDOA	293.17	283.79	323.35		353.83	363.36	355.24
PSMD11	23.65	24.16	22.9		16.05	20.33	19.55
RRM1	5.18	5.43	5.02		6.33	7.49	6.48
PABPC4	15.57	15.29	16.45		16.16	18.74	19.1
NAA25	1.25	1.04	1.1		1.53	1.7	1.45
ANXA1	460.91	425.37	442.85		460.85	543.9	502.69
NOP56	16.3	15.6	12.85		13.43	15.56	14.08
SPAG9	0.63	0.7	0.68		0.8	1.01	0.95
ABCC1	0.31	0.6	0.65		0.75	0.61	0.38
SRP68	5.48	5.95	4.95		5.46	4.88	4.92
PGM1	12.1	11.61	14.26		12.45	13.63	13.52
AP3D1	2.2	1.38	1.6		0.98	0.68	0.9
PUF60	26.44	25.99	28.55		16.93	19.08	15.86
ASCC3	0.29	0.32	0.42		0.5	0.62	0.4
PGM2	17.63	10.02	10.97		9.39	9.77	8.15
NUP188	0.62	0.66	0.85		0.47	0.84	0.46
EPS8L2	2.73	4.65	2.89		4.7	4.88	4.58
AGO2	0.79	1.42	1.55		0.83	1.48	1.34
PTPN11	2.95	3.59	5.16		7.64	9.08	9.05
AGPS	8.17	7.86	9.69		7.75	11.01	8.83
DOCK7	0.94	1.21	1.55		2.84	2.73	2.9
MTHFD1L	3.8	4.05	4.43		2.18	4.66	2.12
TRIM29	18.95	25.23	23.71		7.21	7.61	9.38
RECQL	6.79	8.49	11.42		7.1	9.77	7.15
FARSB	9.46	9.53	11.48		12.34	14.87	13.52
EIF3E	23.35	24.92	28.55		10.27	14.87	13.29
PSMC4	27.76	23.55	31.93		18.02	13.74	17.54
PSMD5	8.18	6.36	8.31		8.08	8.18	8.38
KPNA2	31.14	30.58	30.32		10.48	10.67	8.94
OPLAH	0.65	0.57	0.39		0.76	0.61	0.35
HNRNPK	199.76	202.6	236.42		251.18	263.43	269.22
GEMIN4	1.28	1.28	1.52		1.2	3.41	0.96
PUS7	1.35	1.94	0.82		2.84	3.63	2.57
ELAC2	1.54	2.08	2.55		1.86	3.07	2.68
ABCF3	2.13	2.45	2.58		2.4	3.86	2.23
EEA1	1.76	2.52	2.92		16.93	1.7	2.46
RAD50	0.51	0.86	1.02		1.75	1.36	2.35
SEC16A	1	0.5	0.84		0.73	1.25	0.89
SEC31A	4.91	5.73	5.18		6.12	6.02	5.47
PSMC3	29.96	30.73	28.22		18.35	20.78	16.76
UBE4B	1.18	1.35	0.73		1.31	0.75	0.6
UNC45A	1.7	1.77	2.44		1.42	1.82	1.45
HSPA2	3.42	6.68	6.89		6.44	8.18	7.48
FTSJ3	5.77	7.66	4.19		8.41	7.04	7.6
FAM129B	6.71	7.52	6.66		7.43	8.29	10.5
RABGAP1	0.57	0.98	0.94		0.99	1.59	0.93
INADL	0.68	0.31	0.29		0.45	0.26	0.2
ENO1	919.76	922.46	943.12		1094.25	1067.36	1114.86
IKBKAP	0.81	0.69	0.6		0.5	0.61	0.44
KIF11	1.09	0.86	0.95		0.8	0.95	0.66
FKBP10	15.42	17.43	20.97		27.52	25.43	16.42
CASK	3.28	2.75	3.45		5.57	3.63	3.91
DDX39A	44.8	52.29	58.22		49.8	30.2	51.5
SSRP1	18.36	18.65	20.48		19.11	22.48	23.01
ATAD2	0.51	0.47	0.37		0.27	0.5	0.42
ALDH7A1	17.18	16.82	19.68		29.49	32.59	30.38
RPA1	8.02	6.71	7.58		24.13	13.51	8.83
PABPC1	38.04	36.24	41.29		29.05	28.05	29.04
ABCF1	8.37	7.13	9.05		10.59	10.79	10.72
PHGDH	61.98	63.3	60.96		114.67	112.64	118.41
SYMPK	1.35	1.28	1.13		0.94	0.79	0.8
EIF2S2	28.2	53.67	49.35		46.19	34.41	44.13
NUDCD1	10.69	13.27	14.61		8.08	8.97	7.82
EIF2A	7.12	6.33	8.27		4.48	7.95	7.48
LDHA	273.78	257.79	267.87		261	309.99	311.67
AP1G1	7.76	4.07	4.5		8.52	7.27	6.81
KIAA0196	0.63	0.63	0.47		0.56	0.83	0.49
SHMT2	39.8	43.12	42.25		43.25	59.05	49.71
HARS	5.58	8.59	7.82		9.39	11.81	9.05
SAMHD1	1.34	0.95	1.76		2.4	1.48	1.68
CALR	136.3	106.11	135.15		164.9	154.43	159.74
UBE3C	1.4	1.76	1.52		0.92	0.76	0.6
SERPINB1	18.21	24.01	14.82		13.21	8.97	13.96
KIAA1671	0.38	0.38	1.4		0.73	1	0.53
DDX23	4.02	4.02	4.16		7.1	6.7	4.58
LARP1	8.39	3.3	4.42		6.88	5.22	5.92
PKP2	2.01	3.56	2.68		4.48	7.49	5.59
RANGAP1	15.86	14.51	15.22		19.22	15.78	13.85
HK2	2.09	1.61	1.82		1.97	1.93	2.57
STAU1	8.45	11.79	11.01		8.3	8.86	8.49
TMEM2	0.72	1.31	0.97		0.76	0.58	0.57
TTLL12	6.62	6.87	8.6		5.79	7.38	8.6
HNRNPL	63.75	78.29	64.99		74.04	101.97	92.27
RPL3	150.26	170.79	167.56		133.23	141.94	150.81
PC	0.48	0.34	1.11		1.07	1.25	1.12
NRD1	5.1	6.7	9.06		12.78	11.35	10.61
NF1	0.04	0.17	0.19		0.26	0.51	0.18
PDS5A	2.75	3.3	3.26		3.49	4.09	3.02
AHCTF1	0.22	0.29	0.37		0.46	0.35	0.28
NUP214	1.01	1.3	1.31		1.64	1.7	1.79
SUPT16H	7.89	7.08	6.47		11.9	8.29	13.18
ATP5A1	91.21	75.53	89.18		66.62	91.75	80.88
WDR1	42.6	38.07	42.58		44.01	45.99	47.48
ACIN1	3.04	3.3	3.87		5.24	4.54	4.69
EHD1	3.85	3.79	3.66		3.28	3.07	4.13
TUBA4A	254.98	228.74	212.4		202.03	240.72	282.62
NUP107	1.29	2.2	1.24		1.75	2.04	0.89
KLC2	3.38	3.04	3.47		1.64	2.73	3.24
NCBP1	5.55	5.26	5.95		5.79	5.79	5.03
HNRNPUL2	12.66	9.36	13.13		16.05	20.21	21.34
FUBP3	10.74	12.09	10.95		11.9	11.35	10.61
SART3	2.03	3.5	4.9		2.73	3.86	2.12
RPN2	24.82	20.79	24.51		22.72	18.96	22.01
SRP72	5.08	5.26	5.34		5.13	5.34	5.36
MAN2A1	1.31	1.51	1.56		1.07	1.14	1.68
SFPQ	55.08	51.99	51.77		61.37	54.73	49.38
MTA2	8.68	8.36	7.98		7.43	9.08	7.93
BMS1	2.36	2.28	2.31		1.31	1.48	1.34
HOOK1	0.5	1.13	3.92		1.97	1.82	1.04
KDM1A	2.42	2.17	3.81		4.48	5.34	7.71
IGF2BP3	13.78	14.54	13.13		53.18	64.04	50.83
ACSL3	5.92	6.88	6.26		5.02	7.72	3.91
ACTG1	900.96	703.35	1159.55		106.48	778.94	899.26
GFM1	4.64	6.01	5.34		3.93	5.11	4.69
SRRT	8.27	10.52	8.48		10.16	13.29	9.83
SMARCC1	1.98	2.14	2.61		3.39	1.7	2.9
SIN3A	1.23	1.27	1.11		2.62	2.84	3.46
SF3A1	15.57	12.31	18.22		18.78	22.37	20.22
CUL1	1.69	1.44	1.81		2.29	2.27	1.56
TCERG1	4.02	5.43	4.79		7.54	14.08	12.62
PAICS	72.26	65.44	70.48		77.86	75.85	75.4
DHX36	1.1	2.54	3.47		1.64	12.49	4.8
SAFB2	1.98	2.84	3.98		3.71	4.43	2.68
EMC1	1.69	3.15	3		1.75	2.38	2.23
RTCB	25.41	20.95	23.38		29.16	25.21	24.8
EIF2S1	49.79	53.52	60.48		55.91	54.05	58.2
SARS	12.66	10.64	11.1		24.9	24.75	24.24
PSMD6	5.83	6.15	4.42		7.32	6.81	8.15
NARS	25.12	21.41	25.16		26.97	32.93	29.83
CUX1	0.69	0.7	0.84		1.31	1.48	1.34
GNB2L1	190.8	170.03	175.63		206.4	225.96	214.48
MX1	1.12	1.06	1.4		0	0	0
NOP58	16.16	18.5	20.16		16.82	16.01	15.97
UBAP2L	8.67	8.32	9.06		6.99	9.08	8.38
GAPDH	1398.58	1251.5	1316.79		1608.62	1648.73	1641.01
MAPK1	10.56	11.44	13.58		26.89	19.99	25.74
PRMT1	34.81	40.06	44.67		43.79	45.19	46.25
RPS6KA3	0.82	1.47	1.45		1.97	1.36	1.79
NCL	176.26	175.23	163.21		147.43	161.24	164.21
MYO1E	0.73	0.92	0.94		0.49	0.48	0.42
ANXA5	43.62	37.46	42.09		36.48	31.23	33.85
FERMT1	2.61	5.17	4.58		5.46	2.73	4.8
KIAA1429	0.12	0.17	0.21		0.08	0.73	0.2
RBM14	38.63	46.02	44.19		47.07	43.26	47.03
GSPT1	14.19	17.74	18.22		17.58	19.76	17.99
KIAA1967	4.95	4.25	4.34		4.15	4.77	4.92
ARHGAP18	2.48	2.16	2.32		0.8	1.36	1.34
UGDH	14.98	15.6	14.5		17.91	18.74	16.87
HNRNPA2B1	491.02	462.38	502.36		558.05	531.41	539.56
UBTF	6.21	6.09	7.08		7.21	9.99	9.16
RAP1GDS1	2.56	4.4	4.18		3.82	4.2	4.36
GDI1	4.67	5.5	4.47		5.35	7.61	6.26
HBS1L	2.17	1.77	2.52		1.86	2.38	2.23
RAB11FIP1	1.04	0.96	1.64		0.93	1.09	0.83
FXR1	10.56	10.63	11.13		9.06	11.35	10.28
EEF1A1	883.19	879.34	897.96		883.48	832.31	884.74
PELP1	2.85	2.54	3.73		2.07	2.73	1.9
LLGL2	0.59	0.83	0.98		1.42	1.93	1.23
ERAP1	0.47	0.41	0.48		0.62	0.66	0.65
LAMB3	0.72	0.49	0.77		0.49	1	0.5
CENPF	0.05	0.21	0.08		0.43	0.08	0.02
BAG6	2.13	3.49	4.39		3.49	3.86	3.02
ZNF638	0.4	0.32	0.44		0.58	0.61	0.55
ADNP	1.54	1.85	1.63		2.51	2.5	2.46
MRE11A	7.61	7.31	6.24		9.5	8.86	7.6
CCAR1	4.69	5.23	6.68		5.9	6.81	3.91
ZMYND8	0.91	1.45	0.6		1.53	1.59	1.34
SMARCC2	1.56	2.02	1.73		2.51	12.72	3.02
BZW2	13.06	18.35	16.45		16.71	19.08	13.85
SQRDL	9.28	10.53	12.61		3.39	4.43	3.46
EHD4	9.46	10.37	10.4		8.41	9.77	8.71
RAD21	4.66	5.17	6.13		5.13	6.47	5.59
PRMT5	4.42	5.41	5.13		5.9	6.93	7.37
EIF4A2	3.48	4.24	4.14		6.12	7.38	7.15
GAPVD1	0.59	0.83	0.63		0.43	1.25	0.63
DIP2B	0.32	0.4	0.48		1.53	0.52	1.79
EEF1D	236.18	225.07	234.17		197.66	181.68	183.2
CTTN	51.55	48.01	56.61		69.02	76.19	75.18
ACTB	1283.43	1514.19	1146.16		2165.58	1664.62	1561.7
PNN	6.68	7	8		7.86	9.42	7.71
RAVER1	4.6	4.17	5.64		6.66	7.72	7.71
UGP2	11.75	10.92	11.14		17.8	16.35	18.43
GOT2	34.37	32.57	34.67		43.57	38.61	49.15
PSMC1	19.98	20.79	23.71		16.93	17.71	16.53
GOT1	14.83	15.23	17.42		28.39	21.8	19.1
PDXDC1	2.89	2.37	3.44		2.62	4.09	2.46
SLC12A2	3	2.42	3.37		0.48	1.25	0.58
CUL3	2.22	3	1.31		1.42	2.5	1.79
PPP1R12A	2.85	3.13	4.29		4.37	4.54	5.47
RCC2	56.11	51.38	49.19		69.35	60.98	71.16
RUVBL1	47.3	48.47	49.51		51.87	50.64	50.6
TPI1	439.17	381.8	420.44		573.34	557.52	574.19
POGZ	0.32	0.63	0.74		1.2	1.36	1.56
TPM4	59.93	48.16	54.19		61.05	40.2	43.23
PDLIM5	11.72	11.59	13.69		7.97	9.99	10.28
EIF2S3	58.6	51.07	53.86		58.97	53.48	56.97
NUCB1	17.63	19.42	12.14		23.48	14.53	18.21
KIAA0020	2.5	3.58	4.06		3.49	3.97	3.02
PCBP1	83.13	88.22	94.34		107.35	106.17	110.7
DHX8	0.21	0.24	0.48		0.13	0.49	0.89
DDX6	17.04	12.22	11.64		9.17	11.81	12.62
TMOD3	17.92	31.34	31.45		24.9	36.22	28.71
UQCRC1	24.53	25.69	24.03		26.65	32.7	28.6
TRIP13	9.64	8.52	9.31		9.83	13.97	13.74
PWP2	0.66	1.45	1.37		1.97	0.89	1.34
RPAP3	2.51	3.44	3.03		3.06	4.09	2.68
GSN	14.69	15.29	15.3		23.26	22.94	23.35
PSME4	0.25	0.32	0.29		0.16	0.14	0.1
SERPINB6	12.82	13.72	14.39		14.09	14.76	12.51
HTT	0.07	0.12	0.13		0.43	0.56	0.5
U2SURP	6.59	8.16	7.19		7.21	8.63	6.48
IGF2R	0.14	0.15	0.16		0.93	1.01	0.25
SAFB	7.2	6.15	7.81		7.32	8.52	8.15
SERPINH1	60.22	63	68.22		69.56	75.17	77.19
FAM91A1	0.71	0.8	0.69		0.7	0.9	0.88
IDH1	25.85	24.77	29.35		31.34	35.88	31.06
ALPP	8.05	9.39	9.77		8.63	8.86	8.71
TOMM70A	10.19	10.35	11.58		9.83	11.24	9.16
AKAP13	0.28	0.2	0.4		0.39	0.69	0.36
GOLGA4	0.02	0.13	0.06		0.09	0.05	0.17
GOLGA3	0.21	0.11	0.68		0.44	0.45	0.29
GPHN	2.2	2.58	2.98		2.84	3.86	2.79
SELENBP1	12.43	16.05	19.03		7.97	7.72	6.93
WDR36	1.28	1.51	1.5		1.64	2.38	2.46
UTP14A	2.83	4.68	4.52		2.4	2.95	1.68
ANK3	0.38	0.18	0.19		0.56	0.7	0.44
DKC1	10.91	12.14	13.87		11.9	15.22	13.52
ATRX	0.29	0.26	0.32		0.38	0.59	0.37
THRAP3	8.42	8.85	11.32		15.07	15.33	14.08
PDLIM1	155.99	125.23	150.95		197.66	203.25	173.15
STAG1	0.34	0.72	0.84		0.44	0.73	0.35
DDX54	3.23	2.2	2.45		1.2	1.82	1.9
CAP1	53.9	53.82	56.45		68.25	79.71	82.89
DDX27	6.95	7.34	7.55		7.1	9.77	7.71
NAMPT	8.74	10.38	11.45		7.1	10.22	11.17
ATP6V1A	7.84	12.87	8.27		7.54	10.79	10.05
EPHX1	29.08	30.27	30.16		25.23	27.02	28.82
WAPAL	1.25	0.17	0.27		1.2	0.43	1.23
NFKB1	2.48	0.78	1.56		0.62	0.75	0.63
PRPF40A	4.66	4.31	5.77		6.55	7.61	6.7
PAPSS1	4.22	3.9	4.47		8.08	6.7	7.6
ITGB1	13.7	14.56	12.61		12.12	13.51	13.63
HELZ2	0.03	0.11	0.07		0.05	0.02	0.1
PSAP	27.03	30.73	29.67		47.07	60.52	62.33
PSMD13	11.63	16.05	17.09		10.81	16.24	15.53
PSAT1	42.3	40.21	40.8		65.74	64.15	68.59
RBM4	13.66	14.66	24.19		25.55	25.43	26.36
CPNE3	27.47	24.31	23.06		11.69	15.56	13.41
PLOD3	1.72	2.43	2.82		1.97	2.04	2.9
EP400	0.28	0.08	0.31		0.1	0.12	0.15
EML4	1.91	3.33	2.81		11.58	13.4	4.47
INTS3	1.18	1.3	1.56		2.95	1.09	3.91
BAIAP2	6.9	4.77	6.26		7.54	8.52	7.48
GSS	17.77	25.08	24.03		20.53	33.04	18.1
API5	24.09	22.63	25.64		29.38	31.11	32.84
HADHB	29.82	31.34	34.67		33.42	37.36	36.08
TUBB6	32.02	29.66	36.12		32.54	39.86	36.86
EEF1A2	167.15	109.32	126.44		182.38	173.73	157.51
STRAP	36.43	33.94	36.45		50.67	48.37	48.59
RPL7A	217.68	232.72	221.43		194.39	169.19	210.01
TELO2	0.84	0.93	0.53		0.22	0.17	0.37
PPA1	97.38	85.17	91.44		65.52	74.15	62.45
PEPD	4.8	6.02	7.84		7.32	8.97	8.94
ASNS	12.28	13.93	14.1		11.47	14.87	15.75
APLP2	1.6	2.65	2.53		2.29	2.38	1.79
UCHL5	9.77	12.23	9.16		11.47	9.2	9.61
RHPN2	1.65	1.38	1.48		0.79	1.09	0.82
42622	10.87	14.22	13.56		16.71	16.24	18.1
RBM12	8.06	9.24	9.18		9.72	10.33	9.61
KIAA1598	1.63	2.68	3.11		3.49	3.75	2.68
SCP2	26.44	23.7	23.06		28.07	31.11	31.06
PPP1CA	31.14	28.9	26.77		26.32	25.78	24.8
AHCYL1	11.15	10.55	10.1		9.39	8.97	7.82
ILF2	79.76	68.81	67.73		81.8	77.89	79.2
COLGALT1	8.71	11.77	12.8		7.97	9.99	7.37
H2AFY	58.46	44.65	56.61		55.15	59.05	61.11
PTBP1	57.14	54.89	60.32		74.37	73.01	78.31
KEAP1	0.57	1.31	1.71		1.2	1.25	1.07
PPAT	5.04	7.23	6.11		10.05	10.67	9.94
RPS3	242.94	245.1	215.78		229.33	244.13	239.06
MCCC1	1.63	2.16	2.11		2.07	3.41	2.35
TNPO2	1.57	1.68	2.08		0.58	1.36	1.56
UMPS	6.92	9.54	21.93		25.45	22.03	8.83
TRIM16	3.33	4.69	4.13		4.7	4.54	4.58
NONO	84.9	76.76	101.12		97.09	104.81	97.52
ERO1L	15.72	13.41	13.68		19.11	21.57	22.12
SERPINB5	28.79	30.12	26.77		22.5	21.91	24.46
GNL3	7.52	7.35	4.82		5.57	7.15	4.69
OAT	37.75	30.58	36.61		39.75	37.02	37.53
FARSA	12.85	10.52	10.82		7.64	9.31	12.62
ALDH3A1	30.4	33.03	37.09		28.18	31.79	35.64
PLRG1	5.13	5.47	5.55		7.86	7.04	7.93
MED23	0.12	0.17	0.13		0.37	0.18	0.19
ACO1	5.61	1.5	1.48		11.25	4.66	5.36
IRF2BP2	4.55	3.85	5.31		6.55	6.25	6.93
BPNT1	10.18	7.19	10.89		11.03	14.53	13.85
LPCAT2	2.32	3.04	3.29		4.37	3.97	3.35
DHX57	0.09	0.14	0.12		0.22	0.62	0.35
MEPCE	3.41	3.23	4.4		2.95	4.43	4.58
ATXN10	6.67	7.43	5.53		4.81	7.27	6.59
EXOSC10	1.03	2.22	3.66		2.73	3.97	3.69
KIF4A	1.22	1.1	1.24		1.2	1.48	1.12
RBM25	7.31	6.22	7.14		7.97	7.72	7.71
GTPBP4	7.42	5.63	6.66		5.13	4.88	6.26
PCK2	2.73	1.76	1.81		5.46	4.66	6.14
PML	2.47	2.78	2.71		2.07	2.5	1.79
ERBB2IP	0.46	0.28	0.63		0.38	0.53	0.37
AP3B1	0.54	1.48	2.35		0.7	1.36	0.85
CIT	0.16	0.47	0.31		0.35	0.35	0.29
USP15	1.56	1.7	0.97		2.4	3.18	2.57
WDHD1	1.09	1.71	1.29		1.64	2.27	1.34
KDM2A	1.95	1.61	1.82		1.53	1.48	1.56
ATXN2L	5.27	6.42	7.18		7.21	7.38	5.7
LRRFIP1	4.1	6.65	6.03		6.55	6.7	6.7
PRPF4	8.2	9.66	6.6		7.32	7.72	6.59
ARID1A	0.38	0.24	1.27		1.2	1.03	1.04
SUGT1	16.74	16.05	19.03		11.79	13.17	13.41
SEC24C	1.89	2.22	2.05		2.62	2.95	2.35
AIFM1	14.2	12.49	13.43		18.78	18.74	22.34
SRPR	3.2	4.89	5.63		4.7	5.34	4.8
CLPX	2.79	1.94	2.82		2.4	2.27	2.12
LGALS3BP	21	17.28	13.95		7.54	10.56	10.39
CAB39	11.66	11.94	13.53		5.02	13.97	13.85
RNH1	17.04	13.39	19.84		14.96	13.17	15.08
EPS15L1	1.18	1.65	1.9		1.75	2.27	1.56
ACOT9	5.02	5.21	7.89		12.45	11.7	11.95
UBA2	42.45	33.64	8.85		43.68	44.62	31.5
LDHB	233.1	231.19	239.33		233.7	235.05	252.46
CDK1	102.23	70.33	72.09		59.19	53.59	68.7
HSD17B10	63.75	49.85	44.67		38.77	63.47	57.08
SLC25A12	1.09	0.81	0.68		1.09	0.87	0.86
IGF2BP2	2.26	3.73	3.73		5.46	6.93	6.81
NAPA	12.21	12.08	10.63		15.07	11.58	11.39
CD109	0.28	0.4	0.45		0.17	1.7	0.18
COPG2	0.08	0.29	0.24		0.33	0.56	0.28
RSL1D1	29.23	27.83	28.87		19.55	18.39	20.55
ETF1	13.54	11.93	9.76		18.24	18.17	18.32
OLA1	32.46	37.46	38.71		33.42	35.09	36.64
TBL1XR1	14.83	17.43	20.48		29.92	23.85	22.01
PSMD12	10.35	9.28	10.56		6.55	9.54	7.15
PFKL	2.04	3.04	2.64		3.6	3.07	3.24
CDC73	2.66	2.19	5.18		5.46	7.72	6.81
PPP1CB	21.15	25.38	24.35		29.38	35.31	38.65
G3BP1	51.55	46.48	49.35		40.19	41.1	39.21
PMPCB	6.27	12.63	13.37		10.05	6.7	7.04
ZC3H14	1.18	1.41	1.45		1.2	2.61	1.34
TATDN1	10.9	10.75	8.1		8.95	12.26	5.81
SRP54	3.92	3.32	3.14		2.73	4.31	4.58
HNRNPC	163.62	185.32	196.27		203.13	219.15	211.13
PGD	44.21	47.4	50.96		46.41	45.76	52.95
ACAD9	2.76	4.1	3.44		4.04	4.77	4.13
FH	28.94	28.75	26.45		19.88	22.48	26.81
SORD	43.48	42.35	45.8		52.86	59.39	52.95
RPL4	229.43	226.75	232.72		214.05	170.32	201.08
RBM39	18.21	22.32	22.58		19.77	27.59	16.64
TPM3	128.52	93.88	132.4		152.89	183.95	159.74
CCDC47	9.31	8.26	11.34		7.54	8.18	5.25
CS	46.12	44.19	51.45		41.28	32.02	39.32
TMEM43	8.2	4.34	10.77		11.14	10.33	11.84
APEH	2.38	3.36	3.34		3.71	4.09	4.36
GIGYF2	1.4	0.93	1.6		0.81	1.25	1.02
CCDC6	6.65	5.92	6.77		6.99	8.86	8.6
PUM1	2.69	3.21	1.47		3.6	1.82	4.13
SLC25A6	36.57	36.85	39.19		28.5	32.7	21
DDX19B	1.09	1.13	1.97		2.73	3.63	3.91
LARP4	4.13	4.33	4.95		2.18	2.16	2.01
NDUFV1	5.05	5.24	5.31		5.68	10.22	6.14
CA2	123.38	133.18	142.24		102.11	121.5	101.43
DDX47	11.79	5.11	8.08		5.68	9.2	5.14
EIF4G3	0.82	0.67	0.94		0.67	0.72	0.53
PSMC6	31.43	34.56	36.12		25.45	30.66	24.58
PPP1CC	10.63	8.39	7.32		14.96	16.81	14.3
THOC5	0.85	1.01	1.48		1.97	2.27	1.56
NT5C2	2.72	1.87	2.56		2.73	2.84	3.02
TIMELESS	0.34	0.43	0.55		0.31	0.35	0.22
SCYL2	1.91	4.31	1.9		1.75	0.95	3.02
PPP1R13L	1.12	1.25	0.92		1.2	2.73	2.23
AKR1A1	30.4	32.57	33.06		41.06	43.26	36.64
CFL1	790.95	758.39	936.18		1139.03	1212.7	1082.46
PLA2G4A	3.64	5.18	3.18		1.42	1.01	0.61
CTNNB1	1.09	0.7	0.44		2.24	1.82	2.21
TYMP	2.57	2.45	3.06		1.31	0.3	0.29
SEC23A	3.25	2.8	3.11		3.39	3.97	3.57
DSG2	1.38	2.71	2.08		2.51	2.61	2.57
PARP9	0.28	0.07	0.15		0.02	0.07	0.06
ARHGEF2	0.9	0.5	0.69		0.24	0.14	0.29
BRD4	2.26	4.08	3.31		3.71	5	2.23
DDX56	2.23	4.07	2.68		3.49	2.27	2.01
PDS5B	0.87	1.22	0.84		0.92	1.14	1.02
CUL2	1.37	1.76	2.42		3.06	4.09	2.9
XAB2	0.6	1.02	1.5		1.07	1.48	0.97
EPS15	0.44	0.28	0.42		1	0.93	0.96
INF2	0.71	0.55	0.94		0.79	1.82	0.84
LIG1	4.32	5.21	4.24		3.28	4.88	2.9
MIPEP	1.81	2.63	2.76		2.4	2.16	1.56
ATP2B1	0.88	1.39	1.87		1.64	1.59	1.05
STXBP2	3.1	2.72	3.89		4.48	4.09	2.79
KIAA1033	0.22	0.26	0.32		0.26	0.25	0.41
CD2AP	3.6	2.32	2.9		3.39	3.18	3.46
SLC25A24	7.98	10.29	7.71		8.08	7.15	7.93
AK2	31.73	33.33	33.22		54.6	55.64	53.62
LIG3	0.65	1.04	0.76		0.96	1.7	0.9
XPNPEP1	2.82	2.35	3.82		2.4	2.61	2.35
KIF20A	0.32	10.24	9.11		0.92	0.7	0.77
42624	16.16	18.5	17.42		17.47	19.76	16.76
ACTN2	10.4	7.06	7.64		8.95	9.42	9.94
GSR	13.07	18.96	17.74		24.79	28.27	33.96
DIAPH2	0.25	0.18	0.53		1.08	1.25	0.45
DTX3L	0.6	0.63	0.63		0.45	0.36	0.21
RAB3GAP1	1.13	1.9	1.39		1.53	2.04	1.23
NUP153	0.57	0.49	0.74		0.81	0.77	0.84
ENAH	4.74	5.95	5.43		9.72	9.65	9.05
CHORDC1	36.72	39.45	49.35		42.92	47.8	41.44
ETFB	33.19	38.99	40.64		45.76	49.05	43.23
NUP85	1.65	1.96	2.06		2.62	2.61	2.01
PRDX6	144.38	135.93	146.27		182.38	212.34	189.91
METAP2	8.89	9.24	11.39		11.58	9.77	11.39
AKR1B1	108.69	100	109.34		36.48	39.51	40.66
SLC25A5	160.1	182.56	186.75		141.97	133.99	164.21
EIF3D	14.57	13.49	17.26		15.4	13.63	14.63
NOP14	1.62	1.94	1.68		1.2	1.48	1.68
TALDO1	48.91	50.61	40		56.02	62.68	59.43
DLG1	2.45	2.66	3.23		3.71	4.43	2.68
SERBP1	87.39	74.16	89.83		98.5	115.82	116.18
VASP	15.42	17.13	16.61		11.79	14.42	10.95
STK3	4.42	3.79	3.71		3.82	3.63	3.02
UBE2O	1.35	1.21	1.77		1.2	2.04	1.79
RCC1	35.4	30.58	42.09		45.76	45.53	38.76
SAE1	13.69	18.96	10.22		10.7	17.83	12.73
UQCRC2	39.36	38.68	36.45		29.81	37.13	36.31
SMU1	8.14	8.06	8.29		13.32	11.47	12.73
PCBP2	86.07	67.43	77.73		85.73	92.09	88.81
ALDH1B1	3.32	4.62	4.89		10.37	10.11	10.17
NUP54	3.01	2.94	7.24		5.02	4.77	4.8
ANXA6	1.12	0.64	0.94		3.06	5.68	3.57
SMEK1	0.75	0.15	0.71		1.09	0.9	0.76
PRPF19	37.75	33.79	34.51		36.69	43.72	42.9
IDH2	5.74	6.56	7.85		13.32	12.38	11.73
BIRC6	0.11	0.17	0.24		0.13	0.19	0.1
PHB	64.63	66.82	68.54		80.81	82.78	75.52
RPS2	123.08	143.27	139.98		111.39	133.99	121.76
ZNF326	11.15	8.03	11.29		10.81	11.47	11.51
TAGLN2	466.19	419.56	406.41		392.05	380.39	388.75
ACTL6A	12.72	17.74	20.16		20.31	25.66	23.46
ESRP1	6.2	4.27	4.37		3.39	1.93	2.35
ADSL	6.12	6.36	5.53		6.66	8.06	8.15
IPO8	0.47	0.7	0.6		0.63	0.72	0.46
STRBP	5.61	7.8	6.82		5.35	7.38	6.26
CSNK2A1	35.54	38.38	29.03		25.99	26.46	30.83
USP10	0.95	2.28	1.34		1.97	2.27	3.02
NDUFA9	6.1	3.21	6.37		4.26	4.43	4.36
FAF1	1.81	4.31	4.4		9.17	7.83	6.93
ADK	16.45	18.65	19.51		22.06	22.48	18.99
DAK	2.63	3.53	3.45		2.73	5	11.51
ARHGAP1	7.86	4.77	6.55		7.32	7.15	6.26
POLR1B	0.4	0.6	1.18		0.75	0.91	0.83
KIAA1524	0.71	1.21	0.65		0.29	0.33	0.66
ABCE1	19.39	21.71	22.42		23.81	25.32	23.68
AIM1L	14.13	34.56	13.21		49.58	0.31	57.53
TXNDC5	10.77	14.3	16.11		14.63	15.44	13.74
NOC4L	1.94	2.98	29.67		2.07	2.95	2.57
ATP6V1C1	6.24	8.16	7.81		4.15	3.75	3.69
RBBP7	26.44	24.62	25.48		22.93	32.82	27.48
CORO1B	11.96	14.14	13.64		17.04	22.48	16.09
RPRD2	1.25	0.83	0.5		0.56	0.79	5.47
DNAJC11	1.75	1.94	2.47		1.86	2.04	1.45
AHSA1	27.76	31.19	29.67		31.56	29.3	30.16
PGAM1	141.15	140.52	152.24		174.73	179.41	173.15
CLIC1	61.84	60.7	63.22		64.21	89.02	78.42
DNAJA2	5.74	9.97	13.42		10.37	12.15	8.38
UAP1	4.24	5.05	4.89		7.64	5.9	7.48
SMS	12.38	15.9	16.45		14.09	16.81	19.33
DYNC1LI2	3.36	3.9	4.53		4.7	3.41	4.13
AP1M2	6.84	9.59	7.34		12.34	6.13	12.29
GCC2	0.03	2.16	2.61		1.86	0.14	0.07
TBCE	0.76	0.95	1.37		1.86	2.95	1.79
FASTKD5	0.24	0.66	0.23		0.39	0.3	0.35
PLIN3	11.81	9.31	10.37		27.41	16.58	27.26
SNX5	6.08	7.87	8.32		7.43	10.56	9.72
SH3KBP1	4.44	4.43	7.24		5.35	6.47	5.81
PICALM	4.38	4.5	3.98		6.55	5.22	8.27
MAPRE1	54.79	50.15	54.67		63.67	55.75	62.67
ARPC1B	9.74	14.27	12.82		17.47	15.9	17.87
ERP44	6.08	9.88	12.72		9.39	11.13	9.16
EXOC4	0.71	0.32	1.18		0.95	0.85	0.88
BYSL	4.73	5.11	5.08		5.79	8.4	5.14
SUN2	6.68	6.8	8.79		1.97	1.93	2.12
PARD3	0.18	0.38	0.24		0.64	0.35	0.7
CHTF18	0.15	0.38	0.47		0.35	0.84	0.63
OXCT1	2.38	1.96	2.37		4.04	4.88	4.02
AAAS	1.69	3.59	2.39		1.97	3.41	2.68
UHRF1	3.79	3.18	3.52		3.17	4.09	3.57
UACA	0.14	0.06	0.14		0.49	0.92	0.6
VWA8	0.35	0.5	0.34		0.54	0.64	2.23
KLC1	1.45	2.11	2.18		3.49	3.86	3.02
ACTR3	39.95	31.19	33.54		36.91	32.93	41.67
MFI2	0.53	1.12	0.82		0.95	1.36	0.97
TNPO3	0.91	1.25	0.85		1.31	1.25	1.04
KIF23	1.16	1.93	0.95		0.94	1.36	0.74
METTL13	0.78	0.93	0.52		0.64	0.7	0.55
TRMT10C	7.39	8.93	9.26		14.74	15.56	14.3
SGPL1	14.83	17.89	18.71		12.67	11.01	12.06
HP1BP3	8.84	9.34	9.1		9.61	13.63	9.38
RBM4B	2.03	5.46	2.03		2.51	3.18	1.56
AARS2	0.88	0.44	0.58		0.34	0.82	0.65
WARS	7.01	8	7.95		10.92	10.67	9.16
NOC3L	1.12	1.53	2.27		1.97	1.36	0.64
GAK	0.72	0.58	0.53		0.66	1.06	0.66
GNL1	1.95	2.83	4.37		3.71	3.29	4.13
BCLAF1	7.95	8.93	8.97		10.48	8.86	8.83
ANLN	0.82	1.54	1.35		0.58	0.59	0.37
ATL3	6.35	6.04	7.27		5.9	7.15	7.15
SEC23B	2.32	2.95	1.84		1.31	2.04	2.01
42620	19.53	16.05	17.09		23.59	14.87	21.22
TES	9.72	9.02	10.84		19.33	16.69	15.53
CYFIP2	0.11	0.17	0.21		0	0	0
KIAA1217	0.16	0.14	0.48		0.19	0.23	0.37
CALU	8.21	6.36	7.29		12.78	10.22	9.27
LAD1	13.53	10.9	12.53		11.9	15.9	15.19
LSG1	1.29	1.65	1.9		1.42	2.04	1.45
GNL2	3.14	5.08	2.73		2.07	2.38	2.23
TROVE2	2.45	2.86	3.71		3.39	6.13	4.92
YWHAE	224.14	208.71	215.3		259.91	270.25	260.28
CPOX	7.23	8.16	8.21		8.74	8.97	7.71
ASS1	12.72	8.46	9.39		4.81	9.77	7.71
NUDC	52.29	55.04	59.83		47.61	60.75	59.65
EIF3I	23.06	17.89	24.67		30.03	32.02	30.83
ANXA4	10.91	11.54	13.37		19.22	17.37	18.1
PTPN1	5.18	3.62	3.27		2.18	2.5	3.46
SNRNP70	35.4	47.09	35.64		29.05	43.6	47.59
PRPF31	3.23	5.81	7.26		6.77	8.18	7.15
DNAJC3	4.05	1.68	5.39		1.97	9.54	7.15
KPNA6	8	7.16	8.03		5.9	9.31	10.05
ZMYM2	0.34	0.41	0.27		0.6	0.79	0.87
YWHAZ	750.11	862.37	792.97		679.27	699.46	713.82
NOC2L	1.82	1.87	5.26		1.75	4.54	2.35
MAOB	9.71	9.71	10.06		3.28	3.75	3.69
VDAC1	94.59	81.19	78.7		122.31	116.96	102.21
HDAC1	11.62	13.13	8.22		17.47	19.19	26.25
PNP	23.5	23.85	26.45		28.72	32.36	30.38
DNAJC7	1.53	2.05	2.4		3.17	3.75	3.13
ATP13A1	0.37	0.81	0.66		0.29	0.47	0.49
TIMM44	3.29	7.69	3.26		7.54	7.83	8.27
MOV10	0.71	1.28	1.26		0.54	0.27	0.55
UBE3A	0.95	1.22	2.08		1.42	1.7	1.9
CTSD	63.6	64.98	65.15		51.22	78.35	68.7
HNRNPH1	63.01	71.56	63.86		59.85	85.84	74.06
PHB2	43.48	45.41	48.54		57.01	57.91	57.75
ANP32A	109.43	126.45	97.41		153.98	154.43	159.74
EIF2B4	1.92	2	2.08		3.28	3.41	3.57
POLD2	5.96	6.24	6.13		29.38	35.88	7.71
PGM2L1	1.76	1.88	2		2.29	2.5	3.69
DTYMK	17.33	9.8	10.47		15.51	19.3	16.2
DRG1	9.59	10.73	12.1		8.85	8.74	10.17
PRPS2	31.43	22.78	26.77		34.62	39.63	35.19
FASTKD2	0.65	0.58	0.92		0.43	0.59	0.35
MAPK3	2.07	2.02	1.68		3.86	3.57	4.21
ERCC6L	0.59	0.67	0.61		0.93	0.65	0.48
ATP6V1B2	5.76	3.61	5		5.24	4.54	6.81
RNF40	5.79	7.84	7.22		13	13.85	13.41
HNRNPA1	308.3	240.21	274.49		236.98	233.91	237.94
YWHAQ	164.06	130.73	146.44		173.64	260.03	237.94
GRSF1	8.96	8.82	9.6		8.63	7.95	7.26
VAT1	41.71	33.64	35		27.85	29.07	29.71
SMARCD2	2.39	2.72	2.53		2.4	4.66	3.02
ETFA	22.77	26.15	29.35		29.05	31.79	24.24
BZW1	5.45	8.21	6.82		4.04	5.68	5.47
ARFGAP2	1.94	1.68	2.24		1.75	2.73	1.9
RTF1	2.51	3.65	4.61		2.84	5.34	3.57
CRYZ	11.46	9.36	9.34		18.67	17.94	19.55
GIPC1	17.92	13.12	14.93		18.35	20.55	16.42
CTNNBL1	8.49	5.7	5.87		6.12	7.83	7.04
COMT	47.15	47.86	43.06		40.3	56.77	51.94
NIT2	8.99	9.77	9.19		11.36	17.49	15.53
U2AF2	42.89	39.6	42.74		45.54	51.55	51.5
RFC5	6.48	4.86	3.98		4.7	4.77	5.25
SQSTM1	23.21	12.23	16.93		7.75	8.18	9.05
RBBP4	45.53	38.53	34.67		49.36	47.46	48.82
ZNF185	1.87	1.44	1.61		1.53	2.27	6.48
CIRH1A	2.1	2.65	2.16		1.42	2.5	1.9
EIF3H	13.13	12.14	15.85		13.21	12.38	8.38
HNRNPA3	90.48	84.25	87.09		102.76	95.15	98.08
AKAP1	1.4	1.5	1.5		3.17	3.97	3.35
RRM2	7.52	5.67	8.16		3.06	3.97	2.68
BCAR1	0.91	0.84	0.84		1.31	1.59	0.99
PUS1	1.37	1.59	1.32		2.84	3.18	2.79
RBM15	0.9	1.04	1.47		1.86	1.59	1.12
LRRC47	5.07	4.65	4.47		6.44	5.68	5.81
AP2M1	3.04	3.38	3.19		4.37	2.61	2.23
ARHGEF10L	1	0.98	1.02		0.87	1.04	0.78
COASY	4.23	6.24	7.81		6.99	5.34	5.81
AIP	17.63	14.82	18.39		23.15	22.82	22.45
CLASP1	0.04	0.14	0.39		0.22	0.28	0.27
RAB7A	70.94	76.45	61.44		59.74	69.04	61.78
STK39	3.26	2.43	3.68		2.07	1.59	1.79
HPDL	6.45	6.82	5.87		9.83	9.08	8.27
NCLN	2.54	1.36	1.79		2.07	1.82	1.79
ENO2	4.04	2.28	2.84		102.44	3.52	100.32
PCID2	2.13	1.18	3.42		1.86	1.11	1.68
NUFIP2	4.07	4.4	4.58		2.95	3.75	4.13
PTBP3	9.58	9.46	9.77		4.26	6.81	7.71
MAD1L1	0.54	0.5	0.32		0.61	1.59	1.45
RBM12B	0.62	0.95	0.47		0.24	0.58	0.34
PSPC1	12.4	14.86	14.13		12.56	14.65	10.5
COPS2	5.51	6.56	4.71		5.46	5.45	3.46
CCDC22	0.57	0.55	0.63		0.91	0.79	0.84
TCEA1	4.54	5.49	5.23		8.19	7.49	9.5
CLINT1	5.88	5.95	6.26		4.91	5.34	6.7
STRN	0.82	0.89	0.68		0.87	1.07	1.45
KIF21A	0.32	0.41	0.21		0.22	0.27	0.28
MLLT4	0.29	0.29	0.37		0.33	0.62	0.31
MDC1	1	0.93	1.05		0.93	2.73	1.09
GTF3C4	1.13	0.87	1.37		1.53	2.38	1.9
PLCB3	1.1	0.89	1.1		2.51	3.41	3.13
WDR44	0.35	0.26	0.42		0.72	1.12	0.59
ERC1	0.41	0.23	0.37		0.94	1.25	0.53
MCCC2	4.79	4.27	4.9		5.57	6.36	4.47
URB2	0.19	0.32	0.19		0.1	0.1	0.18
SEC63	1.44	1.5	1.5		1.2	1.48	1.23
OXR1	0.73	1.38	1.71		2.07	3.41	1.68
MISP	5.73	7	7.16		4.37	2.84	3.69
EIF2AK2	6.74	6.62	7.66		7.43	6.93	6.93
CAPZB	46.41	50.15	50.16		51.22	53.03	53.73
NPLOC4	4.79	6.3	6.52		4.04	5.34	3.35
HELLS	1.29	1.85	1.94		2.07	1.7	1.23
GOLGA2	0.73	1.04	1.05		1.75	1.25	1.23
PPFIA1	0.43	0.75	0.82		0.82	1.11	0.77
42615	26.29	22.78	27.42		29.6	27.59	30.27
OSBP	2.09	2.65	2.9		3.17	5.45	4.13
UFL1	0.26	0.54	0.5		0.24	0.75	0.4
THOP1	1.7	1.28	2.03		3.17	4.54	3.91
TEX10	0.44	0.58	1.29		0.66	0.79	0.71
STAT3	0.91	1.13	1		0.84	0.91	0.84
TFIP11	0.59	0.67	0.37		0.46	3.29	0.36
MRPS27	3.03	2.4	3.42		4.48	2.04	5.25
SPEN	0.16	2.75	2.5		0.17	0.64	0.13
CAT	7.02	7.48	8.45		11.79	12.6	12.51
LAS1L	1.62	1.77	1.56		2.4	2.27	2.57
HSPA14	3.95	3.98	2.87		5.9	4.77	3.46
TRPS1	1.13	1.91	2.31		1.03	0.91	0.93
DDX51	1.67	1.24	3.27		1.64	2.27	1.12
TWF1	13.1	13.56	12.47		22.72	24.07	20.78
ACTL8	73.15	72.93	73.06		74.48	77.55	79.43
SRM	20.56	17.43	25.8		17.91	17.37	15.97
SF3A3	9.64	13.67	13.55		13.76	14.31	11.73
DNAJB1	35.54	39.75	29.03		37.46	38.27	26.48
NSFL1C	12.26	16.67	11.89		10.05	11.81	10.05
FAM98B	19.53	23.24	24.51		21.95	12.49	23.68
ABCD3	3.39	4.46	4.47		3.06	3.07	3.46
GNAS	10.06	12.31	11.34		14.74	17.83	14.63
CPSF2	2.73	2.37	1.92		1.09	1.82	1.79
MDH2	186.98	173.09	194.17		180.19	185.08	164.21
CAST	5.23	4.13	3.73		7.97	9.08	8.49
DYNC1LI1	1.78	2.57	3.08		2.29	3.29	2.01
CSTF1	7.26	7.23	7.76		5.24	6.47	5.14
TBC1D15	1.34	1.85	1.76		1.86	1.82	1.79
PDIA6	73.73	76.45	80.31		82.78	81.76	88.92
TBRG4	3.61	3.76	5.64		2.95	13.97	13.63
NCAPH	2.13	2.66	3.06		1.2	2.16	1.9
DNAJA1	22.77	15.6	18.39		16.16	19.53	16.76
GTF3C3	0.03	0.32	0.4		0.23	0.52	0.17
ASUN	0.72	0.78	0.9		0.66	0.9	0.49
VPS45	1.22	1.02	0.71		1.42	1.36	0.83
CLPB	2.01	2.74	2.47		3.71	2.95	2.01
PES1	9.18	9.94	9.27		5.35	7.27	8.15
HNRNPF	90.48	105.66	113.05		134.32	111.85	105.23
EIF4B	12.88	12.86	12.79		14.42	14.99	13.52
DFFA	10.83	7	12.29		17.04	20.1	18.21
HDAC2	10.02	11.48	14.06		10.59	9.42	9.16
PRDX1	666.39	576.9	650.09		734.96	748.29	750.69
TPD52L2	69.62	70.03	63.22		78.96	81.41	84.01
SLC25A4	6.76	9.28	7.87		11.79	19.76	13.29
DCTN2	11.72	12.2	10.4		9.28	12.15	11.73
DCAF13	3.42	2.6	2.35		1.53	1.7	1.12
PRPS1	23.35	20.49	24.35		24.46	24.64	25.8
FAM49B	20.27	15.75	15.74		13.43	11.13	17.99
RPL6	209.74	224	232.88		202.03	224.83	198.84
APOBEC3B	10.05	10.99	9.71		6.88	6.81	4.92
PPA2	18.65	17.74	19.03		18.89	20.33	24.24
YAP1	7.99	17.89	13.61		8.52	8.74	9.61
KLC4	0.46	0.55	0.42		0.27	0.43	0.45
FLOT1	0.34	1.61	2.95		1.75	2.5	2.57
HERC4	0.4	0.57	0.48		0.62	0.77	0.55
CSTF2	4.42	6.45	4.79		8.19	8.06	9.05
FKBP5	1.88	1.99	2.16		2.73	6.7	2.46
DDX24	0.34	1.35	0.27		0.14	0.34	0.16
NOL11	2.39	1.38	1.95		2.84	1.48	2.35
GALNT7	3	2.37	1.87		3.6	2.61	2.9
GATAD2A	3.16	3.94	3.34		4.37	3.75	3.02
SF1	22.47	22.02	20		22.5	25.78	24.46
SCYL1	0.88	1.21	1.05		0.99	0.84	0.42
DDX20	1.07	1.83	2.32		1.97	2.04	2.23
RPS4X	183.01	177.83	194.17		174.73	171.46	184.32
RPL7	134.69	161.62	152.72		79.07	103.22	104.22
MTAP	5.63	6.41	6.84		14.52	14.76	13.29
YWHAH	48.32	37.31	41.12		27.19	34.86	26.03
DNTTIP2	1.57	1.36	1.77		1.75	2.5	1.45
NDUFS2	11.85	17.43	8.29		11.03	7.72	11.39
SFN	244.11	202.9	197.88		159.44	124.9	141.87
STK4	1.12	1.51	0.98		0.93	0.35	1.56
RPSA	206.51	195.71	205.3		152.89	135.12	160.86
NAE1	1.23	1.41	2.03		2.29	4.43	3.57
GLRX3	25.7	24.92	23.38		19.55	17.6	14.08
ADSS	17.33	16.36	14.89		14.09	16.92	13.41
AIMP1	18.07	20.03	18.06		21.08	19.98	19.77
UBA3	3.03	4.4	4.89		2.84	5.34	4.58
EIF3J	18.65	14.11	16.29		11.69	19.42	16.09
UBE4A	1.03	1.18	0.89		0.96	0.6	0.8
LUZP1	0.18	0.09	0.21		0.27	0.49	0.35
NAPRT1	7.18	5.55	6.52		5.24	5.34	3.69
PAPOLA	0.9	1.67	1.23		1.64	2.95	1.79
EPS8	0.48	0.61	0.6		0.32	0.35	0.1
COG4	0.37	0.69	0.65		0.9	0.77	0.57
SCFD1	2.29	1.96	2.23		1.53	1.14	1.06
KPNA4	17.04	7.39	8.42		6.77	5.79	6.7
NSUN5	0.73	0.4	0.97		0.69	0.58	0.4
SNX1	5.45	4.8	5.26		5.57	5	3.35
KPNA1	3.25	3.59	3.71		6.77	3.63	5.59
SNRNP40	9.24	7.63	11.18		17.58	19.42	15.08
PAK1	3.61	2.03	1.79		3.17	4.09	3.35
BCAS2	7.42	31.96	32.74		9.17	10.67	55.18
EFTUD1	0.97	0.54	0.68		0.73	0.9	0.82
MAP2K1	10.22	5.98	7.66		10.81	9.2	7.48
SUCLG2	7.2	4.51	5.06		4.04	5.45	4.92
BLMH	5.16	4.48	5.42		5.68	8.52	7.48
CSTF3	2.59	3.82	4.37		5.24	6.93	4.13
EMG1	9.43	8.53	7.37		9.06	9.88	8.15
RBM26	0.95	2.28	2.47		1.64	2.04	1.9
DHRS7	1.75	3.84	4.34		6.33	3.52	3.57
DLD	5.8	8.56	9.61		9.06	13.51	9.94
PPP5C	9.03	5.15	6.13		6.22	4.66	6.37
BICD2	0.32	0.26	0.63		0.27	0.28	0.27
APMAP	6.2	5.54	5.66		5.9	5	5.92
CSTF2T	1.97	1.62	1.6		1.53	1.48	1.34
SRC	1.37	1.41	2.31		2.4	3.18	2.57
COPE	10.06	10.75	11.45		10.48	12.6	10.84
LTN1	0.04	0.08	0.09		0.02	0.03	0.16
LAMC1	0.72	0.61	0.63		0.4	0.59	0.38
DHX38	0.13	0.21	0.23		0.26	0.22	0.2
TPM2	13.37	13.98	17.26		17.04	24.98	23.79
ABI1	5.05	4.62	5		5.02	5.45	4.47
NMT1	4.85	5.95	10.18		9.61	5.68	7.82
MAT2A	25.7	26.91	24.03		24.57	25.78	24.46
PSME3	37.75	38.23	41.61		26.76	31.91	29.27
TSR1	0.93	1.76	2.08		2.18	3.07	3.02
WDR11	0.1	0.12	0.6		0.15	0.17	0.16
SHMT1	0.97	1.48	1.31		1.42	2.38	2.46
THADA	0.03	0.03	0.04		0.05	0.1	0.02
EED	1.91	2.25	2.64		3.71	3.07	5.47
ACOX1	1.87	2.32	1.97		2.84	4.31	2.79
ARHGEF16	0.66	0.78	0.95		0.69	0.98	1.56
HAT1	10.49	11.93	10.61		7.21	12.38	8.94
ZGPAT	1.76	2.09	0.71		0.92	1.48	1.23
COPS3	3.03	3.41	3.85		3.28	3.52	2.9
KPNA3	2.48	4.16	4.81		5.35	4.54	5.7
RB1	0.56	0.92	1.47		0.61	1.25	0.61
RSF1	0.93	0.98	1.13		1.06	2.27	0.95
LIMA1	2.07	1.65	1.45		1.86	2.27	0.61
HIP1R	0.31	0.23	0.47		0.59	0.86	0.68
ITPR3	0.29	0.06	0.15		0.2	0.58	0.48
ABCF2	2.07	2.61	2.08		1.97	2.5	2.01
DNAJC2	3.82	1.96	2.5		1.31	3.18	1.9
SNW1	6.37	7.34	7.63		5.13	10.11	5.59
MGEA5	1.37	1.51	1.23		2.62	2.5	2.57
WNK1	0.44	0.78	0.44		0.61	0.68	1.08
MTDH	10.21	7.98	10.6		1.86	4.31	3.57
TWF2	4.98	5.38	4.35		6.33	8.63	8.6
KDM3B	0.46	0.58	0.74		0.74	0.85	0.73
ATP2B4	0.22	0.4	1.4		0.51	0.78	0.78
TRIM33	0.75	0.54	0.71		0.7	0.81	0.84
SPATA5	0.98	0.38	0.35		6.01	10.22	0.22
SUN1	1.42	1.25	1.02		3.6	1.36	1.02
WDR12	10.72	8.27	9.81		10.92	14.19	10.28
SLTM	6.74	4.08	6.24		4.7	3.29	4.24
IDH3B	7.89	8.03	7.48		7.64	7.83	5.81
PAFAH1B1	3.25	6.8	7.35		10.37	12.38	9.05
ANXA11	17.92	24.62	30.64		31.67	34.97	36.98
NUP50	6.18	6.85	6.73		5.02	5.56	5.59
PCNA	65.66	79.66	116.6		89.44	87.89	85.23
GALNT2	1.1	1.93	2.16		2.07	2.27	2.01
DBNL	4.33	3.88	5.35		5.24	5.22	6.59
ZW10	0.76	0.69	0.84		2.51	3.18	2.23
HECTD1	0.05	0.64	0.15		0.04	0.07	0.07
GPS1	2.38	3.38	3.47		4.59	4.09	4.02
FSCN1	12.94	11.88	15.13		36.58	42.13	39.66
RBM10	1.41	1.83	2.81		1.75	3.41	3.57
PSME1	37.89	42.66	42.25		45.32	40.42	48.48
EIF5	18.8	20.18	20.32		13.54	14.53	13.74
RFC2	14.69	13.03	11.39		5.68	5.79	10.39
ME1	1.53	1.88	2.37		2.51	3.29	2.46
NBN	0.44	0.93	0.61		0.81	0.56	0.73
PMPCA	7.04	6.5	5.55		5.57	5.68	4.92
ITCH	0.82	1.15	0.73		0.82	0.97	0.57
ESF1	1.72	1.77	2.11		1.86	1.59	1.45
SPATS2L	2.26	2.09	2.45		0.29	0.78	0.61
PRKAR2A	2.23	2.55	1.69		4.04	2.95	2.79
FTO	0.79	1.31	1.31		1.53	1.93	2.01
MCMBP	3.14	2.39	2.98		1.75	2.38	1.79
OXSR1	4.91	4.59	4.48		7.1	6.02	7.71
ITGAV	0.9	0.76	1.66		1.2	1.25	1.23
FBL	44.8	41.74	46.61		44.88	36.68	42
DIEXF	0.73	0.66	1.03		0.66	0.48	1.23
ARHGAP35	0.12	0.18	0.18		0.25	0.47	0.3
CANX	39.95	42.51	49.35		31.56	35.09	35.41
GRHPR	9.25	9.68	8.48		9.83	14.76	11.39
MRPS22	6.07	7.75	7.14		5.57	6.02	5.47
HNRNPLL	1.75	2.74	2.18		2.51	3.18	2.79
PPP2R5D	2.32	2.35	2.61		3.71	4.2	4.02
MRPL37	1.66	2.06	2.58		2.73	2.38	2.57
BAIAP2L1	2.57	4.69	2.5		1.42	1.93	1.9
CHERP	4.51	4.51	5.82		5.24	8.4	6.48
PRKCSH	41.13	37.92	42.41		49.69	56.89	54.74
IDH3A	10.68	14.01	11.76		12.12	12.38	11.95
ACAA2	4.32	4.92	6.85		7.54	9.31	7.93
CDV3	16.6	13.52	17.26		15.18	16.46	14.19
PRPF4B	0.62	0.69	0.98		0.57	0.93	0.93
ECH1	11.6	9.42	11.84		11.79	26	14.3
ANAPC1	0.16	0.13	0.16		0.17	0.11	0.28
TXLNA	4.54	4.33	4.93		0.97	5.56	3.02
ZCCHC8	2.64	1.13	0.98		1.09	2.04	1.56
HLA-A	12.72	12.84	12.74		8.85	9.88	6.81
DNAJB11	8.18	7.72	8		9.17	8.63	9.05
TST	8.74	9.46	10.48		19	21.69	17.76
CTSC	19.24	21.86	20.8		21.95	21.12	23.12
OSBPL3	0.25	0.37	0.45		2.07	1.82	1.79
RFC4	4.66	7.83	7.29		11.03	13.17	9.16
YWHAB	191.53	187.76	173.21		210.77	181.68	188.79
LUC7L2	14.66	13.24	15		13.98	16.92	16.42
UBQLN1	13.45	13.44	13.35		9.06	9.54	11.17
NADK2	2.36	3.53	4.35		2.07	6.93	6.37
RPL5	164.8	168.19	180.95		168.18	172.59	156.39
HSDL2	5.92	6.99	6.5		5.02	5.34	5.03
CBR1	17.77	13.99	17.09		28.72	25.32	28.37
MDH1	61.98	50.15	52.09		75.24	80.85	76.3
DEK	13.6	15.29	17.9		20.09	17.83	21.11
IMPA1	18.36	19.57	15.45		14.52	12.83	11.17
CC2D1A	1.2	0.72	1.42		0.46	1.04	0.45
LPP	7.02	5.49	5.82		7.97	8.86	8.27
PDHA1	6.92	8.87	8.6		28.61	14.19	29.16
HNRNPDL	45.39	40.82	35.96		32.54	27.93	29.27
CDK6	8.08	9.97	8.08		5.79	6.93	8.27
NQO1	156.72	152.44	144.18		149.61	153.29	170.92
HARS2	0.5	0.96	0.87		0.29	0.79	0.32
VPS4B	3.17	2.71	3.56		3.49	3.52	4.58
DLGAP5	0.78	0.52	0.68		0.12	0.27	0.09
FANCD2	0.13	0.12	0.15		0.05	0.07	0.06
FAM129A	0.29	0.4	0.26		0.2	0.23	0.27
RRP1B	0.82	0.76	4.19		0.71	1.48	1.45
GSTP1	659.93	645.4	667.18		1006.89	941.32	989.75
SAMM50	3.04	2.92	3.05		2.73	3.29	3.24
PTCD3	2.34	2.35	3.27		2.62	1.48	1.9
AK3	8.5	9.11	8.85		19.55	9.42	10.28
NANS	17.18	16.21	17.58		16.93	24.98	16.98
GALE	7.74	5.79	4.66		10.05	9.54	12.06
FHL2	10.3	13.03	14.11		12.23	19.3	13.29
RELA	5.92	4.34	4.14		7.32	10.11	11.39
EIF2B1	6.45	2.06	6.19		4.37	5.79	7.82
YARS2	2.22	2.92	2.9		2.18	2.5	2.12
MOGS	1.15	0.66	3.06		0.84	0.49	1.07
GSPT2	0.73	1.27	1.64		0.6	0.5	0.7
AP1M1	0.62	0.86	0.79		1.2	1.48	0.78
VPS51	0.48	0.44	0.6		0.41	0.5	0.39
NCAPD3	0.72	1.68	2.02		0.27	0.42	0.28
GDA	0.46	0.93	2.68		2.18	1.12	3.46
DERA	2.5	2.68	3.48		2.29	2.38	2.9
POLA1	0.32	0.69	0.35		0.41	0.67	0.74
LRRC59	50.82	40.37	41.45		29.92	27.82	27.82
THNSL1	0.34	0.38	0.6		0.92	0.87	0.69
RAN	253.37	294.49	264		394.24	416.72	382.05
RAB14	25.7	23.55	27.42		26.76	25.09	23.12
NOL10	0.75	0.73	1.06		0.8	0.66	0.68
ZMPSTE24	6.02	5.47	7.19		4.7	4.66	5.36
TUBGCP3	0.19	0.24	0.48		0.57	0.49	0.99
CHD1	0.07	0.1	0.32		0.19	0.1	0.12
CAPNS1	41.86	38.23	41.61		33.74	41.22	35.86
NFS1	1.98	2.81	3.63		1.97	1.82	1.9
DNAJC9	11.81	19.88	20		9.5	10.11	5.81
RFC1	0.21	0.44	0.35		0.58	0.6	0.64
SUPV3L1	0.51	0.61	0.61		0.69	0.81	0.88
TRIP6	3.63	3.33	5.05		7.75	7.95	8.6
PPP1R8	8.58	9.37	9.02		12.67	13.51	15.53
SDF4	4.38	5.73	5.29		4.26	5.22	3.8
RNMT	2.76	3.82	4.73		4.48	5.45	4.58
TYMS	5.96	7.05	8.93		3.71	3.07	2.68
CSNK2A2	3.08	4.46	1.53		3.49	4.31	5.92
SCRN1	4.48	3.98	4.16		7.32	7.72	7.48
CDC42BPB	0.09	0.04	0.13		0.07	0.52	0.26
NCDN	0.54	2.31	0.37		0.25	0.55	0.23
PREPL	0.04	0.2	0.35		0.43	0.18	0.01
ARIH1	1.4	1.12	1.84		1.42	2.27	1.56
ARAP1	0.19	0.35	0.27		0.9	0.65	0.7
RPAP1	0.63	0.15	0.19		0.17	0.15	0.17
ALDH9A1	8.33	9.48	6.98		7.97	8.18	5.36
SLC25A11	3.06	2.08	2.82		1.53	1.82	1.9
CEP170	0.08	0.12	0.1		0.19	49.51	0.28
NEK9	0.06	0.13	0.24		0.62	0.68	0.47
PSMD14	9.05	9.72	9.22		5.79	7.83	9.61
MED14	0.04	0.47	0.05		0.04	0.22	0.1
MAP7	2.26	1.3	1.11		2.62	2.38	1.68
WDR75	1.22	1.59	2.24		3.06	1.93	2.01
GTF3C1	0.38	0.2	0.77		0.29	0.41	0.3
CSK	1.57	2.29	3.5		5.02	3.75	4.13
BAZ1A	0.15	0.11	0.19		0.28	14.53	0.26
UPF2	0.35	0.54	0.61		0.72	1.36	0.57
XPO4	0.28	0.54	0.42		0.21	0.44	0.31
ANKFY1	0.21	0.34	0.42		0.5	1.08	0.45
PRPF3	8.24	7.69	6.03		4.15	6.13	3.91
WBP11	2.23	5.41	5.47		5.13	6.25	7.37
UTP15	1.03	1.41	2.13		1.05	1.7	1.45
KIF2A	1.57	4.05	3.73		3.17	3.41	2.9
ALDOC	22.77	23.09	23.38		35.49	41.79	38.65
PPP2R2A	6.17	4.17	6.55		6.88	8.29	9.16
CAMK2D	8.92	5.66	4.68		8.19	7.61	10.95
ECHS1	32.9	36.7	46.93		38.44	40.88	36.42
CLIC4	5.58	4.53	3.47		7.97	16.81	12.51
NPM1	430.8	395.4	442.69		508.9	529.14	521.68
ACAT1	4	5.02	6.35		5.24	17.49	6.37
RPS3A	254.84	274	292.71		222.78	250.94	232.36
RPRD1B	11.52	16.21	22.58		15.07	15.67	16.98
EIF2B3	2.22	1.77	2.71		4.15	3.29	3.69
NFKB2	0.4	0.43	0.5		0.35	0.53	0.5
RBM27	0.51	0.35	0.76		0.62	0.67	1.02
CHAMP1	0.65	1.62	1.64		1.53	1.36	2.01
COPS4	7.7	6.04	6.76		10.16	9.42	8.27
FMR1	2.01	1.48	1.81		1.53	2.73	2.01
SCAF11	1.75	0.29	1.05		0.85	1.36	0.64
GNAI2	7.29	3.87	3.84		10.16	13.51	6.7
ALDH3A2	5.73	7.32	5.42		5.35	6.02	7.71
GNAI3	7.67	8.35	9.66		10.27	8.63	8.94
PLEKHA5	0.53	0.55	0.35		1.09	1.36	0.41
PPID	11.34	3	3.76		8.19	6.25	7.82
PRKCD	0.76	1.1	1.4		1.03	1.14	1.34
GPKOW	1.81	1.54	2.05		2.73	3.07	2.35
LRRC16A	0.37	0.73	0.97		0.81	0.42	0.4
COPS5	4.71	4.33	5.37		5.57	6.25	4.58
NOL9	1.4	0.96	0.82		0.57	1.14	1.23
NXF1	2.57	2	3.56		4.26	4.43	4.58
RAD23B	48.32	55.81	59.35		50.45	56.21	59.54
FEN1	21.44	15.44	11.39		20.97	23.28	24.02
ARPC2	24.24	38.07	28.55		33.2	29.98	29.83
SRSF1	91.21	79.66	88.38		89.33	80.96	98.19
BCCIP	20.56	19.88	24.03		18.78	14.65	15.97
SPTLC2	1.29	0.96	1.03		1.42	1.25	1.56
DHX16	10.99	1.73	1.15		2.07	1.25	3.8
RBMX	51.55	50	49.03		53.95	66.65	67.03
USP36	0.28	0.23	0.31		0.59	0.6	0.51
PSME2	10.99	18.5	17.26		10.27	21.01	12.4
WDR74	1.03	1.96	1.11		1.53	2.27	1.79
P4HA1	5.27	3.96	3.06		7.32	8.18	7.26
PSMA6	38.63	38.53	44.51		41.39	40.54	34.97
USP48	0.38	0.55	0.74		1.09	1.14	1.23
DDOST	13.51	15.29	16.13		12.56	18.17	12.51
FOXK1	1.19	0.95	6.19		4.7	4.54	5.7
L2HGDH	1.13	0.81	1.31		3.06	3.07	2.57
AASDHPPT	13.04	10.2	14.71		17.36	17.15	17.09
EHBP1L1	0.04	0.12	0.53		0.25	0.32	0.6
PPIL4	0.31	0.83	1.32		1.09	1.82	1.56
METAP1	10.59	9.86	10.27		13.43	13.85	12.18
ANKRD28	0.24	0.17	0.27		0.36	0.34	0.26
NT5DC1	0.72	2.16	1.52		0.63	2.5	1.23
AAR2	1.45	1.44	1.61		1.75	1.48	1.34
GYS1	1.12	3.55	2.23		2.07	2.16	1.34
PFAS	0.48	0.43	0.34		1.42	1.93	1.45
RBM28	1.85	1.88	3.08		0.21	0.48	0.84
POF1B	2.56	2.91	3.23		2.62	3.18	2.12
GATAD2B	1.56	1.61	2.11		4.7	4.54	4.58
PSMB5	23.21	28.29	28.38		32.65	31.68	37.31
CACYBP	85.48	80.43	84.99		63.67	61.32	69.48
DNAJC10	1.09	1.07	0.95		0.95	0.77	0.79
RPS11	118.53	130.12	145.79		113.58	95.15	96.74
LMAN2	16.45	11.59	12.05		13	14.42	10.28
SLC1A5	31.87	22.94	28.38		23.15	27.82	23.24
PGLS	27.32	23.7	29.84		27.52	28.05	28.37
PYCRL	10.88	8.75	9.34		6.88	8.63	9.16
HLA-C	8.18	6.12	7.68		1.97	2.04	1.9
PSMA1	86.37	93.88	82.09		114.67	68.58	113.94
TPM1	28.94	33.94	32.25		25.12	24.98	26.81
GNB1	22.47	18.81	27.42		31.34	33.16	31.5
EIF3M	9.5	8.84	9.87		6.88	7.95	9.16
RAB11B	56.99	40.37	42.25		40.73	45.99	45.35
GLO1	61.69	56.42	55.96		68.04	66.2	68.14
RPL15	139.98	114.52	148.05		174.73	173.73	166.45
PAFAH1B3	139.39	123.54	129.66		257.73	231.64	266.99
PACSIN3	1.06	1.31	1.13		2.07	2.73	2.35
PSMA4	47.3	38.53	38.87		33.2	35.43	42.78
RAB2A	7.58	11.22	13.58		9.39	9.99	10.5
ZNF622	1.97	1.13	1.89		2.18	2.04	1.12
SFXN1	8.56	10.69	11.79		8.95	9.2	8.83
LRRC40	0.59	0.61	1.19		1.53	1.25	1.23
BCAM	0.34	0.47	0.45		2.18	2.84	1.09
HNRNPH3	28.35	34.56	33.87		28.18	30.66	39.66
RBM19	0.29	1.01	0.37		0.93	0.37	1.03
IPO11	0.72	0.8	0.95		0.9	0.55	0.8
NAA35	0.18	0.13	0.45		0.76	0.72	0.34
ECT2	0.25	0.13	0.23		0.16	0.68	0.12
PRRC2A	0.32	0.38	0.4		0.5	0.57	0.73
MRTO4	26.44	21.71	31.13		31.34	20.21	29.94
NMD3	2.85	3.15	3.32		1	1.93	2.12
PPM1G	6.1	6.44	7.43		6.33	7.83	8.38
PSMD4	10.33	8.06	11.93		9.28	9.31	9.61
DSTN	121.47	116.82	131.76		119.04	131.72	119.53
VDAC2	50.09	46.79	46.29		50.56	47.35	49.71
EEF1B2	169.2	136.08	148.37		127.77	178.27	158.63
TTI1	0.32	0.12	0.21		0.26	0.18	0.18
RPS9	164.65	130.27	138.05		96.65	99.58	110.82
EIF5A	270.85	239.75	243.04		279.57	282.74	298.26
VPS26A	11.63	10.14	13.05		10.37	14.99	9.72
RPLP0	144.24	138.07	158.85		128.86	129.45	150.81
DPF2	0.81	1.57	2.24		1.86	1.82	1.23
USP39	2.36	2.05	3.06		3.82	3.29	3.02
PRDX4	45.83	40.67	39.03		29.38	31.23	28.15
HMGB1	525.09	443.72	481.88		529.65	506.43	506.04
ERP29	52.88	52.29	53.38		66.51	72.9	64.57
C12orf10	10.4	10.58	12.14		12.01	10.45	9.38
YES1	12.32	11.15	11.79		12.78	7.15	13.74
UFD1L	8.84	7.66	6.42		5.13	7.72	5.81
HGS	1.56	1.8	1.89		2.62	2.16	2.57
ACBD3	2.72	4.37	2.53		4.48	4.77	4.58
TIPRL	5.16	5.05	7.13		7.32	5.45	5.92
ADH5	9.03	10.41	9.1		14.96	16.92	14.3
WDR61	2.47	4.86	4.56		5.02	7.04	6.03
ZAK	0.69	1.16	1.66		1.42	1.82	1.79
SNTB1	2.97	2.02	5.5		0.6	1.48	1.34
RAB18	32.31	8.78	13.56		5.46	5.79	4.24
HMBS	1.26	3.01	2.06		2.07	3.07	2.12
PACSIN2	5.42	5.79	6.9		11.03	9.65	8.6
MAP2K2	1.59	1.18	1.84		1.2	2.95	1.56
LRWD1	0.63	0.87	0.65		0.57	0.89	0.58
DIMT1	5.21	6.9	5.58		5.68	5.56	6.14
DAP3	8.78	10.66	9.53		8.08	7.95	6.26
ANAPC7	1.03	0.76	0.82		0.4	0.83	0.53
CDKN2AIP	0.63	0.84	1.31		1.09	1.36	1.07
DECR1	10.47	23.55	26.93		7.75	3.97	5.36
STAM	0.5	1.06	1.53		0.76	1.36	1.45
MAPRE3	1.26	1.82	1.31		1.53	1.93	1.34
HSD17B12	6.79	10.78	12.1		7.97	7.72	9.61
CHEK1	1.18	1.19	1.82		1.64	1.59	1.04
EML2	0.14	0.1	0.26		0.23	0.66	0.3
TRIP11	0.16	0.07	0.26		0.07	0.15	0.16
QSOX2	1.34	2.83	3.34		2.73	2.38	0.54
NCOA5	2.32	7.22	16.29		15.51	2.04	2.23
TK1	10.16	11.24	12.56		7.54	7.49	8.71
DNPEP	3.53	2.49	2.27		3.93	3.07	3.35
NEMF	0.24	0.29	0.47		0.57	0.69	0.49
MEMO1	4.94	10.28	7.53		7.97	6.13	8.15
STARD3	3.89	2.92	1.77		1.97	2.27	1.56
MAP1S	0.66	1.1	1.06		1.07	1.48	1.68
SEC24B	0.54	1.15	1.16		0.32	0.78	0.65
ZNFX1	0.03	0.05	0.07		0.02	0.27	0.03
LUC7L3	6.12	5.6	8.47		8.74	9.31	8.94
HEATR5B	0.06	0.04	0.06		0.03	0.05	0.02
BRIX1	13.48	10.87	13.35		10.92	11.35	12.51
MKI67IP	5.33	6.61	6.81		7.86	4.77	5.36
Axin2	2.29	2.16	3.46		1.09	0.73	1.02
P4HA2	0.76	1.06	1.64		1.42	1.36	1.56
ADD1	2.32	3.23	4.05		2.4	2.84	2.01
ARPC1A	1.25	0.87	2.34		3.6	3.52	3.69
LPCAT1	2.09	3.9	2.66		2.84	2.95	2.23
RRP1	2.09	2.52	1.81		1.75	8.06	1.45
HNRNPA0	114.57	96.94	98.05		115.76	120.36	105.12
RANBP3	1.89	2.09	1.85		2.4	2.95	2.68
C10orf118	0.07	0.11	0.08		0.04	0.22	0.1
EDC3	0.19	0.84	0.68		0.6	0.58	1.03
LANCL1	0.54	1.79	1.68		1.75	2.5	1.34
TRIP12	0.12	0.1	0.13		0.04	0.06	0.07
TPX2	5.16	4.19	4.73		4.37	2.5	5.59
CORO1C	17.18	15.6	15.13		20.31	21.8	22.12
TANC1	0.07	0.11	0.18		0.32	0.34	0.29
INTS1	0.09	0.06	0.15		0.05	0.09	0.08
USP8	1.26	1.1	0.73		0.66	1	0.61
PPME1	27.17	26.76	26.77		29.05	36.34	32.17
ACSL4	0.54	0.86	1.32		0.73	2.16	3.02
SUCLA2	3.88	4.86	4.05		5.02	5.34	4.69
CPSF3	1.95	2.08	2.13		2.73	3.07	2.68
NBAS	0.04	0.1	0.09		0.08	0.14	0.11
KIF2C	1.69	2.19	2.18		2.29	2.73	2.68
PTK7	1.76	1.45	1.02		1.75	2.16	4.36
PPP1R7	4.1	5.31	4.55		4.37	6.59	4.58
FDXR	2.97	3.38	7.02		5.68	6.81	5.36
CREBBP	0.15	0.13	0.14		0.2	0.3	0.12
GSTO1	64.33	64.07	59.51		57.01	48.49	59.88
CPSF7	7.02	7.63	6.52		8.19	9.31	8.49
FAT1	0.04	0.11	0.11		0.05	0.09	0.07
TONSL	0.12	0.21	0.48		0.15	0.27	0.25
RAI14	0.18	0.28	6.26		0.55	6.7	0.77
SPTLC1	8.81	9.74	12.26		8.19	9.54	6.37
EXOSC7	8.09	6.7	8.9		8.08	6.7	5.92
GBE1	0.44	0.34	1.06		0.79	0.98	0.64
PLOD1	1.13	0.89	0.97		2.51	2.61	1.68
CTR9	0.78	0.92	0.76		1.42	1.82	1.45
HERC2	0.44	0.01	0.04		0.01	0.01	0.1
NOL6	0.71	1.19	1.19		1.2	2.16	1.45
POLDIP3	5.8	6.47	5.26		8.3	9.77	7.71
HDGF	53.9	67.74	77.73		74.81	88.68	86.69
CTSB	35.4	33.79	37.9		44.45	47.35	42.56
HSPB1	542.28	566.81	548.49		706.57	669.94	730.58
ANP32B	170.53	164.98	170.3		171.46	204.39	173.15
SULT2B1	5.08	2.35	5.52		16.6	5.56	6.14
WDR70	2.92	2.43	2.58		2.51	2.27	2.46
APP	1	1.48	1.47		3.28	3.52	3.13
PPP2CB	3.32	0.8	3.19		6.01	10.79	5.47
PPP2CA	12.56	16.36	15.3		9.83	7.49	9.16
RALY	31.73	33.79	34.35		32.11	31	35.64
THOC6	5.85	2.91	5.5		3.71	6.02	5.36
TACC3	1.03	0.47	0.98		0.47	0.99	0.55
CSNK1A1	9.64	6.94	10.92		6.66	8.86	8.49
PIR	7.43	9.72	11.47		7.32	8.86	5.59
SYAP1	3.89	5.55	3.1		4.15	3.86	4.8
CNN3	10.27	16.21	9.69		16.05	15.33	16.76
HSPBP1	6.24	7.87	9.48		8.85	4.88	3.8
PDP1	0.79	0.64	0.76		0.24	0.72	0.38
CMAS	1.98	1.76	2.29		2.62	5.68	3.24
ABHD12	1.23	0.69	1.84		0.9	1.48	1.12
ZNF598	0.21	0.11	0.24		0.34	0.76	0.32
PELO	3.22	4.85	1.82		3.17	2.73	3.13
TUBGCP2	0.24	0.7	0.4		0.71	0.77	0.77
SSH3	0.54	0.64	0.61		3.93	1.7	4.69
UBQLN4	12.1	2.22	3.42		1.2	4.31	2.9
PRIM2	0.93	2.84	1.08		0.68	0.89	1.09
ANKLE2	0.21	0.35	0.35		0.47	0.37	0.27
RAB1A	24.24	26.6	26.13		21.95	26.57	22.45
DCUN1D5	6.51	8.36	7.4		7.1	7.38	7.48
NUP88	1.69	1.25	1.47		1.42	1.7	1.68
ARFIP1	4.69	7.54	5.26		5.02	5.79	5.81
EFHD2	52.58	51.99	50.48		38.66	39.17	42.56
ARRB1	2.03	4.4	5.35		4.91	6.7	3.46
HNRNPH2	15.86	20.64	10.47		16.16	12.94	18.43
RBP1	97.67	86.85	91.76		89.44	103.22	94.39
GCLC	1.91	2.31	0.79		1.42	2.38	1.12
ACOT7	8.39	10.92	11.42		12.56	12.04	12.85
PYCR1	18.65	14.2	16.29		26.21	25.55	23.46
PSMA5	73.15	54.74	64.51		82.45	88.34	88.14
PRDX2	86.81	101.07	93.86		96.43	98.11	99.87
PSMD7	16.45	20.18	18.71		16.93	11.24	15.53
RPL10A	172.29	161.16	164.34		145.25	155.56	148.57
GNPDA1	3.72	4.94	6.21		10.16	9.77	7.6
CAPRIN1	14.59	11.62	13.03		9.5	10.45	10.95
PPP3CA	10.78	9.17	11.9		12.45	18.85	14.08
CRK	2.42	1.16	2.39		2.95	5.56	3.57
PIK3R4	0.16	0.17	0.34		0.27	0.32	0.22
NAPG	9.87	8.13	10.82		7.43	6.81	10.5
LEMD3	0.53	0.34	0.71		0.61	0.67	0.55
RASAL1	0.75	0.55	0.34		0.36	0.76	0.41
EGLN1	6.05	3.09	4.1		5.79	6.59	6.14
LARP7	0.68	1.09	1.03		1.86	1.36	0.83
ZC3H11A	1.57	1.96	2.64		1.75	2.84	2.9
TSTA3	15.86	17.58	16.77		13.1	16.12	14.52
RTN4	26.59	22.02	22.74		17.8	19.3	16.87
AACS	1.03	1.71	1.47		1.53	1.7	1.45
NDC1	1.97	0.63	0.61		0.71	3.18	1.79
FDFT1	4.44	4.74	7.4		2.95	3.07	2.46
EMD	16.3	12.19	9.93		14.2	19.08	12.18
ENDOD1	2.79	2.55	2.68		1.31	1.82	1.11
SDAD1	1.56	2.42	5.6		1.31	1.03	1.68
KIAA1522	0.88	1.24	0.79		2.07	1.93	2.46
GNB2	16.01	10.87	12.16		19.22	18.96	20.89
APEX1	31.29	21.86	24.19		34.73	39.29	34.85
RAB1B	40.1	40.67	41.45		24.68	31.57	26.92
RBM17	3.89	5.81	5.35		8.19	7.83	7.04
PSIP1	4.91	5.4	5.43		25.12	16.58	12.29
PFN1	476.18	493.57	519.3		507.81	497.34	548.49
MTCH2	14.57	15.44	16.77		11.58	12.26	12.18
42623	4.22	5.02	5.13		3.49	4.09	3.46
HIBCH	1.41	1.67	2.79		3.93	3.29	2.57
DUSP12	3.01	2.45	2.29		3.93	3.63	3.8
SNRPA1	21.74	18.2	23.55		19.98	28.05	16.09
PPIB	175.96	171.25	193.04		229.33	208.93	230.12
ALDH16A1	2.23	1.64	2.14		1.86	1.14	3.8
PSMA7	65.8	69.88	72.57		51.76	54.28	53.29
ARF4	70.94	61.62	78.06		61.27	73.01	73.62
PSMB2	31.58	41.44	40.96		34.95	42.69	42.11
MYL6	136.01	130.58	154.18		151.8	160.1	147.46
HLA-B	7.71	7.48	6.77		0	0	0
RCL1	2.42	1.42	2.79		1.53	2.27	1.45
GSTM3	1.32	1.96	1.98		5.35	4.09	5.59
SF3A2	8.61	24.31	20		15.18	38.38	27.93
GLUL	11.96	14.16	15.71		13.87	16.01	15.75
SFXN3	2.51	2.66	2.64		1.53	3.75	2.01
HSF1	1.76	2.31	1.05		1.42	0.87	0.68
FLOT2	0.19	1.02	0.44		1.75	0.82	0.49
SLC25A3	64.48	68.81	63.7		67.05	86.18	77.53
DDX52	0.16	0.7	0.66		0.46	0.91	0.48
BTAF1	0.19	0.06	0.07		0.17	0.15	0.09
BRAT1	0.32	0.54	0.47		0.48	0.5	0.46
GLOD4	7.83	7.92	8.76		8.74	10.33	9.94
VAPA	37.16	45.26	42.41		37.68	47.8	43.01
NAP1L1	56.25	49.85	44.19		34.4	48.71	39.1
EBNA1BP2	39.51	50.92	41.93		26.97	26	27.93
HMGCS1	5.45	4.83	5.18		2.4	3.41	2.79
CPNE1	8.23	9.3	9.69		9.72	10.67	12.85
ZC3H15	4.82	2.23	3.26		3.49	4.66	8.15
ABHD10	4.91	4.33	4.08		5.35	6.36	4.13
STOML2	8.55	10.52	11.5		13.98	19.87	18.77
TOR1AIP2	1.82	1.53	2.31		2.62	2.61	2.35
NDUFA10	1.23	2.69	1.92		2.4	3.07	2.57
PEBP1	209.6	187	179.01		256.64	256.62	255.81
FBXO2	13.41	11.67	13		16.38	18.51	14.75
DUT	95.77	77.98	93.22		94.9	83.91	93.17
PRKAR1A	4.83	3.35	3.03		4.7	6.13	3.8
TM9SF2	5.68	4.5	5.66		3.6	6.13	4.8
UTP6	0.37	0.4	0.85		0.97	1.04	1.02
NDUFS3	7.58	6.85	9.26		9.5	8.18	9.5
SH3GLB2	3.66	4.88	6.37		6.01	7.27	6.93
OTUB1	28.94	24.16	29.35		32.87	38.27	35.19
CRKL	6.45	5.44	7.89		7.54	7.95	7.26
CNP	1.25	1.35	2.06		1.64	3.41	2.35
TRNT1	2.2	2.46	2.69		1.86	3.29	1.56
PRDX5	108.69	97.55	93.22		128.86	135.12	136.29
HEATR3	0.98	0.72	1.05		0.92	1.14	0.96
EXOSC2	5.3	4.27	6.05		5.35	6.47	6.81
TMX1	17.33	15.9	17.9		18.02	21.35	19.21
AK1	19.68	22.32	21.13		27.3	23.62	30.94
MTUS1	0.41	0.5	0.5		0.22	0.31	0.2
YWHAG	86.22	84.55	75.31		84.09	64.61	92.94
TOE1	2.22	2.77	2.52		1.53	2.73	1.23
PCMT1	19.98	33.79	31.45		30.03	29.75	30.94
CARM1	1.48	2.16	1.66		4.04	3.86	3.24
CYB5R3	8.03	14.95	11.87		15.07	12.49	15.75
GSTK1	2.82	3.64	3.84		2.18	4.66	4.24
APRT	19.98	18.5	26.61		59.08	59.73	57.08
HADH	12.4	17.58	9.55		19.88	10.22	20.11
ASPSCR1	1	2.74	0.6		0.59	0.27	0.61
ATP6V0A1	0.35	0.58	0.73		0.93	0.91	0.78
ARHGAP12	0.31	0.37	0.32		0.22	0.36	0.29
WDR43	2.22	2.43	3.05		4.04	3.41	4.02
SPAG5	0.18	0.12	0.53		0.19	0.74	0.19
RPL8	168.47	198.16	200.78		116.85	133.99	116.18
NDRG3	4.71	6.07	3.82		5.02	6.36	5.59
CIAO1	0.76	0.89	1.44		2.73	2.84	2.79
AKAP8	1	1.38	1.02		1.42	2.04	1.12
RPL23A	266.59	327.82	309.8		278.48	249.81	253.58
CIAPIN1	1.89	7.61	3.34		3.06	3.63	11.17
NCEH1	1.82	2.66	6.66		3.71	3.63	4.02
PMM2	4.44	5.64	4.37		5.57	6.47	5.25
TMEM214	3.6	2.48	3.23		0.16	0.25	5.59
RAB5C	11.65	12.86	11.19		9.94	27.37	14.3
HEXA	7.15	7.72	6.73		1.75	1.59	1.34
ARPC4	29.52	25.69	29.19		27.41	27.14	27.03
FAM114A1	0.53	0.58	1.11		0.87	5.34	1.34
TBK1	0.01	2.05	0.16		1.42	0.02	0.18
ATP5C1	25.7	29.05	25.64		31.67	29.41	32.51
SP100	1	1.41	1.95		1.2	1.11	1.9
ATP5F1	16.16	18.2	14.3		12.45	16.35	11.17
DNAJC21	0.53	1.1	0.52		0.48	0.57	0.76
DDX31	0.38	0.09	0.63		0.16	0.05	0.18
PDHB	11.15	10.87	15.63		10.16	5.9	8.71
TRMT6	2.1	1.54	0.66		2.73	1.93	1.34
POLR1C	7.93	8.47	9.97		13.21	9.88	10.39
CPSF6	8.9	9.1	10.72		6.66	8.29	10.72
NRBP1	6.98	4.57	2.56		3.49	2.5	2.9
SBNO1	0.08	0.15	0.18		0.23	0.26	0.16
OSBPL11	0.24	0.26	0.55		0.11	0.11	0.13
RPL18A	101.05	120.03	136.44		152.89	133.99	148.57
PNPLA6	0.24	0.38	0.29		0.32	0.25	0.21
GGA1	0.57	0.92	0.08		0.48	0.68	1.34
EIF2D	0.81	0.96	1.34		2.4	1.59	0.96
WBSCR16	0.69	0.99	1.4		0.75	1.59	0.88
BAG3	1.26	1.83	0.81		2.51	1.82	2.68
SH3BP1	0.54	0.66	1.19		1.04	0.73	0.53
ANKRD52	0.11	0.18	0.18		0.11	0.09	0.09
SIPA1	0.29	0.38	0.18		0.73	1.25	0.85
USP34	0.01	0.03	0.01		0.02	0.01	0
RAB5A	5.88	4.85	6.97		2.4	5.34	6.81
TUBGCP4	0.32	0.15	0.35		0.11	0.23	0.18
HIBADH	1.18	2.4	1.74		3.6	5.34	3.8
CHKA	1.12	1.41	1.18		0.82	1.48	0.88
SMG8	0.13	0.13	0.15		0.22	0.49	0.18
MRPS31	1.51	1.68	1.32		1.86	2.38	2.46
WRNIP1	0.4	0.61	0.76		1.42	0.87	1.02
CMSS1	4.26	5.05	4.5		5.79	5.9	6.26
MASTL	0.14	0.26	0.31		0.4	0.07	0.25
POLA2	0.53	1.13	1.16		1.31	1.82	1.79
ALB	3.42	3.53	2.52		3.6	2.61	4.92
MIA3	0.06	0.17	0.14		0.23	0.41	0.36
DIDO1	0.5	0.29	0.52		0.72	0.48	0.58
BCL2L13	0.85	2.66	3.66		4.59	4.88	2.57
HMOX2	4.16	4.69	5.08		5.13	4.66	3.13
MRPS9	2.83	2.23	1.95		3.39	4.54	3.13
RBBP6	1.65	0.37	0.48		0.55	1.25	1.56
INTS4	0.05	0.03	0.16		0.33	0.11	0.11
CGN	0.19	0.26	1.18		0.27	0.45	0.53
CRNKL1	0.57	1.21	1.42		1.53	2.38	1.79
MAT2B	7.09	7.16	10.98		12.34	12.38	12.51
EIF2B5	2.31	1.62	1.13		3.82	2.5	2.57
PPWD1	1.28	1.64	1.98		2.29	2.84	2.12
DDX50	0.57	0.46	1.11		1.02	1.25	1.09
SLC27A4	0.72	1.07	1.35		0.39	0.4	0.35
FKBP15	0.24	0.46	0.4		0.68	0.5	0.5
KIF1B	1.32	0.13	0.15		0.2	0.33	0.23
ANXA7	11.21	13.72	13.18		10.59	11.58	11.28
PEX5	1	0.49	0.45		0.49	0.31	0.41
TNFAIP2	0.1	0.41	0.42		0.25	0.55	0.53
SNX2	7.15	5.64	7.19		10.37	7.61	10.28
MYCBP2	0.01	0.06	0.01		0.02	0.03	0.02
LASP1	208.42	203.82	212.56		327.62	313.39	340.71
SMARCE1	9.97	6.94	11.64		14.85	15.78	15.53
PRPSAP2	2.26	2.55	3.42		3.49	3.18	4.02
PDCD4	4.19	5.4	5.82		7.86	8.06	7.26
Axin1	2.99	2.82	3.57		0.69	0.78	1.08
GRIPAP1	0.12	0.5	0.27		0.37	0.74	0.4
CCDC86	6.12	5.72	6.97		2.29	3.07	7.93
COG2	0.32	0.24	0.18		0.68	0.28	0.29
LBR	3.03	4.54	4.35		4.37	6.25	4.8
CPD	0.68	0.76	0.66		0.64	1.1	0.74
ADD3	2.41	1.67	1.84		3.71	1.82	2.68
ELAVL1	38.19	40.52	42.58		48.16	51.44	55.74
MET	0.28	0.64	0.48		0.26	0.41	0.39
ARHGDIA	72.26	74.62	77.41		88.13	93.79	83.34
Wnt5	1.32	1.13	1.61		1.75	2.73	4.36
EXOC8	0.1	0.23	0.45		0.22	0.49	0.38
RRS1	4.27	4.94	8.05		6.22	6.81	6.59
TOMM34	11.38	10.86	13.61		12.78	21.23	22.12
C14orf166	21.44	15.75	20.64		18.35	18.85	16.76
PPP2R5E	1.4	2.08	2.19		1.2	2.38	1.68
SEC23IP	0.54	0.6	1.06		1.2	2.38	1.05
SLC12A7	1.16	1.16	1.77		0.75	0.92	0.86
SRPK1	2.6	1.96	2.85		1.75	1.36	1.9
MPHOSPH10	1.57	0.9	2.14		2.18	2.61	2.12
RCN1	21.59	21.41	28.55		35.6	33.27	30.83
NAA50	28.2	33.64	36.61		29.05	29.41	30.72
IK	2.76	7.28	4.26		4.15	6.13	10.17
IVD	5.27	4.83	5.45		5.79	4.88	5.7
VPS11	0.12	0.07	0.19		0.23	0.33	0.16
LARP4B	2.23	1.48	1.42		2.4	1.82	2.35
RAB6A	36.87	44.95	47.58		41.83	45.53	44.24
ACTR2	27.76	27.98	30.8		38.11	35.09	30.05
TBL2	2.59	2.65	3.11		1.97	2.84	1.56
TIAL1	2.19	17.89	3.21		4.15	3.29	16.2
NT5C3A	3.07	3.47	5.76		1.2	2.73	2.23
PDPR	0.15	0.66	0.23		0.7	0.83	0.76
DDX41	0.53	0.6	0.4		0.47	0.84	0.58
ERLIN2	1.12	2.51	1.87		3.17	4.09	5.03
PTPN12	0.54	0.64	1.05		0.88	1.14	0.88
DDAH1	4.32	3.3	4.31		5.46	7.95	6.48
CWC22	0.18	0.73	0.53		0.52	0.27	0.65
TOR1AIP1	4.51	3.36	4.23		4.37	5.34	5.25
MST4	4.79	6.67	7.39		10.92	12.83	9.16
TTF2	0.19	0.05	0.05		0.07	0.08	0.03
MPP5	0.37	1.06	0.89		0.47	0.93	0.22
CAPZA2	8.2	6.24	7.6		17.15	13.06	17.99
CTPS2	0.41	0.63	0.65		0.73	0.7	1.56
CDC123	1.75	3.35	3		0.11	1.14	0.8
ATG7	0.46	0.57	0.58		0.46	0.58	0.45
THUMPD1	2.32	1.68	2.23		3.93	3.86	2.46
HPRT1	26	25.38	23.71		26.32	30.66	27.26
PPIA	1171.36	1028.27	1079.56		1014.53	1058.27	919.37
GPATCH8	0.29	0.35	0.39		0.49	0.83	0.68
NAP1L4	5.27	7.31	8.56		8.08	9.65	9.27
TAF4	0.21	0.2	0.1		0.09	0.22	0.1
DDX55	0.4	0.5	0.09		0.34	1.7	1.79
ILKAP	8.4	5.31	1.1		4.81	3.63	4.02
KNTC1	0.08	0.57	0.26		0.1	0.15	0.08
SEH1L	2.69	2.49	3.14		6.22	6.36	6.03
CDK2	4.07	3.27	3.95		3.39	2.73	2.01
PFKFB2	3.32	0.95	1.02		0.68	1.07	0.87
TRPM4	0.51	0.54	0.68		0.15	0.36	0.21
HTATIP2	4.35	5.37	3.95		3.71	2.84	4.58
UBE2T	10.52	11.77	12.24		13	15.44	13.41
CAPZA1	71.53	62.08	61.93		75.35	78.24	78.98
VPS4A	1.48	1.91	1.4		1.42	1.14	1.03
PPIH	12.85	15.44	14.8		20.75	19.19	18.66
FGD3	0.48	1.7	0.58		1.09	0.87	0.87
MON2	0.03	0.07	0.11		0.01	0.08	0.04
PDLIM7	3.36	1.79	3.48		0.92	2.38	3.35
NAA10	16.01	15.24	11.89		18.02	19.3	14.41
MTPAP	2.29	1.36	1.52		3.17	2.95	2.46
FAM50A	8.28	10.38	9.48		8.95	14.65	12.4
HSPA6	73	72.78	80.64		58.75	62	60.88
EIF3F	19.68	18.35	20.64		18.46	20.1	22.9
RABGGTA	0.13	0.34	0.29		0.33	1.59	1.03
SH3GL1	2.72	2.35	1.64		4.37	7.15	1.9
MFN2	0.59	0.78	0.66		0.78	0.43	0.58
TECR	17.48	26.3	31.61		20.75	10.11	23.79
GSDMD	4.44	3.94	3.95		2.84	4.54	3.91
NAGK	1.4	1.77	1.47		1.31	1.7	1.68
PIP4K2C	2	2.39	2.4		2.51	3.18	2.79
PRKAA1	0.82	0.93	0.77		1.2	1.59	0.99
MLKL	1.76	1.53	2.31		3.39	1.93	2.12
PSMA3	47.3	57.03	43.38		50.89	27.25	31.39
VRK1	2.36	1.61	2.6		1.2	2.73	1.45
NR3C1	0.32	6.64	7.64		21.62	0.49	0.74
WTAP	2.16	3.06	1.18		1.06	1.14	4.36
YBX1	44.5	39.3	38.54		33.64	34.29	29.04
STXBP3	1.1	1.16	1.1		1.02	0.73	0.86
GRWD1	5.17	4.82	4.45		6.99	5.68	6.26
TRMT5	2.13	1.15	0.81		1.42	13.17	1.34
HOOK3	0.47	0.87	1.1		0.31	0.72	0.2
TRMT1	0.13	0.4	0.68		0.68	0.87	0.38
YBX3	29.96	33.03	30.8		41.28	53.48	31.95
SLC9A3R1	10.21	16.05	15.48		21.08	22.48	21.78
INPPL1	0.15	0.28	0.09		0.5	0.37	0.32
PYCR2	8.56	11.77	10.45		14.85	15.22	15.64
PAF1	2.07	1.7	1.9		1.97	1.82	1.34
TARDBP	9.68	14.54	18.39		17.69	16.24	16.09
IMPDH1	1.35	2.29	2.52		1.42	1.59	0.83
DCXR	7.78	7.8	10.43		11.14	13.06	12.51
PRPSAP1	2.73	3.32	4.1		3.28	3.97	2.68
CELF1	8.65	8.01	10.69		5.68	8.97	8.49
CNOT10	0.63	1.06	1.02		1.03	1.36	0.68
RAE1	13.32	13.49	15		15.62	20.21	17.09
MPI	2.07	1.7	2.27		3.39	4.43	5.03
FKBP9	2.47	4.77	5.31		5.13	2.95	5.92
BSG	30.26	33.33	35.48		51	48.14	47.14
RPS12	280.83	248.77	310.93		256.64	255.48	250.23
PRKRA	4.99	5.72	4.39		6.33	7.04	7.37
UBE2N	88.13	85.47	88.38		101.78	115.82	119.53
ITPA	37.89	33.49	40.32		27.85	29.07	25.02
POLDIP2	2.66	1.61	2.71		3.39	2.84	2.01
KNOP1	1.38	0.46	0.82		0.57	0.95	0.61
MCTS1	12.75	13.3	11.06		17.04	15.44	19.1
SMPD4	0.34	0.66	0.73		0.19	0.85	0.12
PPP2R5A	0.01	0.4	0		0.08	0.77	0.15
TTC1	4.47	2.84	3.45		4.37	4.31	3.8
PPP4R1	0.18	0.23	0.66		0.37	0.47	0.48
RPL9	131.46	107.64	112.25		113.58	130.58	108.92
CMPK1	22.77	19.88	21.93		28.61	27.48	31.84
FNTA	1.07	1.36	2.55		3.06	4.77	4.02
CDC37	36.57	34.25	24.19		31.34	25.21	26.25
BRCC3	2.48	0.44	3.23		3.71	3.97	4.36
RRP9	1.25	0.7	0.71		1.31	1.7	0.65
MRPL13	13.5	25.08	12.64		23.7	6.13	40.89
CLASP2	0.1	0.07	0.12		0	0.17	0.08
PRKCI	1.57	2.69	3.06		2.73	3.29	2.23
TIA1	1.34	1.57	2.58		1.86	2.5	1.34
ADAM9	1.97	1.96	1.64		1.02	1.14	1.79
DLST	21.74	21.71	23.38		24.13	21.46	28.37
INTS7	0.18	0.4	0.19		0.11	0.16	0.2
C1orf27	0.56	1.39	1.42		1.31	0.69	0.73
NDRG1	6.67	3.5	7.79		25.45	28.61	28.49
PUM2	0.29	0.23	0.29		0.37	0.43	0.34
TSNAX	4.95	3.81	6.53		5.35	6.81	5.47
PNKP	0.22	0.37	0.45		1.86	1.48	2.12
SLC27A2	0.59	0.5	0.61		0.46	0.51	0.58
ERMP1	0.44	0.31	0.55		0.66	0.81	0.7
GNL3L	0.95	0.14	0.39		1.42	0.22	0
ST13	107.52	105.5	83.86		76.55	129.45	105.79
G3BP2	7.92	8.09	9.68		10.16	8.97	9.27
NCAPG2	0.18	0.75	0.18		0.08	0.1	0.04
ECI1	17.92	21.41	20		14.74	23.39	23.35
LACTB2	4.58	5.47	4.79		5.02	5.22	4.69
SUGP1	1.23	0.64	0.56		0.43	0.89	0.59
THOC3	4.16	2.86	2.95		3.93	5.56	4.58
RPS8	287.88	280.58	282.55		256.64	257.76	254.7
RAB12	3.3	1.18	1.73		1.42	1.59	1.68
DBR1	0.69	0.63	1.26		0.91	2.38	1.23
GYG1	7.01	6.12	4.9		4.81	6.7	5.25
GNS	0.93	1.73	1.63		3.6	2.73	3.02
PSMB1	30.55	32.26	28.55		21.73	33.84	23.46
RMDN1	1.4	2.66	1.82		1.2	0.99	1.23
PARN	0.29	0.63	0.45		0.87	0.72	0.85
KRI1	0.43	0.66	1.37		1.02	0.69	1.23
PDCL3	6.58	3.79	3.94		3.17	15.67	15.75
RTCA	1.72	0.96	8.97		1.86	1.93	2.12
ACY1	0.6	2.11	2.29		2.29	4.2	3.8
RAP1A	24.97	24.62	26.77		30.58	20.67	29.71
ORC4	0.12	0.15	0.32		0.96	0.66	0.16
CWC27	1.29	1.15	1.97		2.51	3.75	2.9
KLK6	19.68	19.88	22.09		7.43	8.29	6.81
QDPR	5.68	5.98	5.52		7.64	58.02	7.6
BTF3	40.24	23.09	26.77		17.47	21.12	21.34
EIF6	88.86	71.56	75.64		76.77	56.77	66.47
EMC2	2.76	2.17	1.16		2.51	2.84	2.57
LCN2	95.32	100	100.15		32	33.5	42.34
TOMM40	18.07	18.65	19.84		20.53	23.62	22.12
42434	0.71	0.75	1.06		0.69	0.24	0.57
VPS39	0.02	0.12	0.07		0.12	0.17	0.18
F11R	6.71	8.61	9.37		6.77	6.36	8.49
TRIM32	0.13	0.23	0.1		0.05	0.51	0.1
PKP1	1.09	1.13	1.32		0.57	0.58	1.45
MLH1	0.28	0.49	0.31		0.38	0.64	0.57
FAF2	3.57	3.21	3.4		3.28	3.63	3.35
UBQLN2	2.86	4.28	4.08		3.6	2.84	5.03
SMARCB1	36.72	1.41	1.66		14.31	13.29	12.18
ORC3	0.29	1.09	0.53		0.39	0.69	0.5
GLA	0.69	0.96	0.74		1.42	1.93	1.56
CAPS	22.33	16.67	19.51		29.49	35.43	30.61
TTC27	0.35	0.29	0.85		0.66	0.16	0.84
RPL26	92.39	109.94	108.7		108.77	121.5	121.76
NUSAP1	0.62	1.15	0.87		0.19	0.31	0.32
CSRP1	16.45	15	16.61		23.04	23.39	26.7
PSMB7	11.4	15.75	15.47		22.93	16.69	22.45
SET	112.07	101.22	113.21		122.31	133.99	128.47
TAF9	2.23	2.35	1.44		2.51	2.84	2.12
MYL9	95.62	72.32	84.35		0	0	0
CYC1	17.18	22.78	20.8		13.1	16.58	15.86
ARMC6	1.48	1.01	11.45		8.85	1.25	3.8
PPT1	4.92	5.79	7.19		21.62	16.24	17.43
TMEM87A	1.59	2.77	1.55		0.5	1.7	0.77
ADCK3	0.24	0.57	0.26		0.8	1.08	1.34
GCLM	3.45	8.36	6.69		5.13	7.61	5.7
SCAF4	0.62	0.87	0.79		1.09	1.48	1.34
MRPS26	1.45	5.5	2.08		4.81	8.06	5.14
DPM1	1.97	4.04	2.64		3.06	3.07	3.69
GSK3B	3.39	2.59	3.12		0.68	0.86	1.31
VPS29	16.16	14.4	18.39		23.7	23.62	24.91
SCARB1	1.53	1.8	1.97		0.93	1.82	1.45
C2orf54	1	1.25	1.44		0.24	0.47	0.85
MPST	3.61	2.2	2.6		7.1	9.54	7.04
WDR77	5.89	7.78	7.95		6.77	7.04	6.59
MAPK14	1.18	2.58	1.39		1.31	3.52	0.9
SNX8	0.43	0.99	0.89		0.26	0.42	0.53
SMARCD1	0.18	0.26	0.18		0.21	0.49	0.38
FZD1	0.34	0.2	0.26		0.71	0.94	0.78
C3orf37	2.2	1.82	1.84		1.2	1.93	2.35
WDR26	0.41	0.38	2.47		1.97	0.75	0.65
DCUN1D1	3.64	3.26	3.18		4.37	6.36	4.69
GATM	2.75	4.62	0.85		0.46	1.25	0.73
ALDH6A1	0.15	0.23	0.19		1.64	2.04	2.01
RNF169	0.19	0.17	0.08		0.55	0.43	0.39
SPATA5L1	0.26	0.21	0.5		0.28	0.23	0.28
ERAL1	1.13	0.76	1.03		0.98	1.59	0.96
TRIO	0.01	0.03	0.01		0.03	0.02	0.01
NDC80	0.94	1.01	1.58		0.59	0.94	0.55
THOC1	2.19	1.97	2.84		2.51	3.52	2.46
BUB1B	0.29	0.46	0.31		0.13	0.06	0.16
SBDS	12.79	9.53	13.21		24.79	23.85	21.22
CASP4	3.22	2.78	4		1.97	3.29	2.46
FRYL	0.02	0.02	0.07		0.03	0.14	0.06
BAZ2A	0.18	0.11	0.18		0.26	0.56	0.36
GRB2	24.53	29.36	25		22.06	23.62	23.12
OSBPL8	0.4	0.44	0.31		0.36	0.55	0.34
SPAG1	0.59	0.73	0.65		0.09	0.45	0.09
MGME1	2.41	1.65	2.48		3.71	2.5	3.02
MAP4K5	0.87	0.63	0.87		1.53	0.61	1.56
BUB3	29.08	25.99	26.77		22.17	32.36	25.36
TXNL1	17.18	9.46	11.72		6.88	7.72	5.92
SMEK2	0.05	0.55	0.4		0.17	0.1	0.03
FAM111B	0.41	0.83	0.73		0.37	0.59	0.22
PITPNB	8.03	10.44	6.85		8.85	12.72	10.05
ARFGAP1	4.51	2.81	4.66		4.37	4.54	3.24
UTP18	1.18	1.87	1.6		2.51	1.82	2.12
ME2	1.15	1.13	0.76		0.98	1.82	1.56
ATL2	1.5	1.57	0.98		1.08	1.36	0.98
SNX6	1.65	2.17	1.63		3.06	3.52	4.02
COG3	0.35	0.29	0.47		0.09	0.43	0.28
CDK13	0.14	0.15	0.16		0.15	0.11	0.13
UBXN7	1.42	1.71	2.37		3.49	4.43	4.8
ILVBL	2.06	1.53	2.18		1.75	1.02	2.35
GRHL2	1.07	0.49	0.65		0.32	3.29	0.53
SEL1L	0.21	0.37	0.34		0.49	0.53	0.53
ZNF574	0.16	0.47	0.77		0.2	0.35	0.45
DDX11	0.1	0.2	0.16		0.26	0.12	0.19
STT3A	9.74	10.21	11.89		5.79	4.54	7.26
YME1L1	1.32	0.93	1.48		0.74	1.48	1.06
SRSF9	22.91	21.41	32.74		30.47	32.82	36.53
UGT1A6	2.25	2.14	2.32		2.84	2.73	2.46
ABCC4	0.25	0.18	0.21		0.19	0.27	0.18
XRCC1	1.87	1.51	1.6		2.18	2.04	2.12
POLD3	3.14	2.84	3.81		5.02	4.09	2.9
ASMTL	0.88	1.04	0.9		6.44	2.27	1.79
ECE1	0.66	0.87	0.53		0.19	0.39	0.12
UBE2K	44.21	21.86	22.26		47.83	55.64	60.55
RPS19	147.61	164.68	137.73		156.17	152.16	163.1
TTC37	0.06	0.1	0.21		0.34	0.24	0.16
DCAF7	2.41	4.43	4.29		8.19	6.81	7.15
RTKN	0.18	0.35	0.23		0.34	0.74	0.4
TRIM47	0.93	1.16	0.52		0.92	3.97	1.79
WHSC1	0.28	0.5	0.27		0.43	0.64	0.63
COMMD9	2.01	1.57	0.68		1.09	1.48	1.12
SPR	7.23	6.62	8.11		10.27	13.4	11.06
BCAR3	0.02	0.07	0.18		0.03	0.03	0.01
THUMPD3	1.25	3.58	1.39		4.7	4.09	4.47
PIGT	1.41	1.68	1.95		1.64	1.93	1.23
DDX10	0.05	0.38	0.09		0.09	0.4	0.82
MORF4L1	3.22	4.72	3.58		1.97	3.18	1.56
BRD2	0.5	0.52	0.52		3.71	3.97	1.34
USP3	0.68	1.04	0.82		1.31	1.48	1.45
RFC3	17.77	4.48	4.06		5.35	7.04	5.25
MARK2	3.58	0.35	0.55		0.79	6.81	0.77
ATXN2	0.43	0.72	1.03		1.09	1.36	1.34
DDI2	3.2	3.01	2.47		3.49	1.93	3.91
PARK7	145.56	113.15	144.5		115.76	143.07	135.17
TFB2M	2.06	2.17	1.44		1.07	1.11	0.71
VDAC3	32.46	35.32	30.96		46.74	46.67	44.57
YTHDF1	1.15	2.8	2.31		1.86	2.38	2.46
[truncated: 3,463 more rows]
