# Supplementary material for: Label-Free Quantitative Proteomics Combined with Biological Validation Reveals Activation of Wnt/β-Catenin Pathway Contributing to Trastuzumab Resistance in Gastric Cancer
Source: Int J Mol Sci. 2018 Jul 6;19(7):1981. doi: 10.3390/ijms19071981 (PMC6073113; doi:10.3390/ijms19071981)
Supplement: Supplementary file 1 [file ijms-19-01981-s001.zip › ijms-19-01981-s001/Supplementary materials/Table S3.xls]

## Sheet: Table S3
		All differentially expressed proteins and their values
GeneSymbol	MKN45	MKN45	MKN45		MKN45/R	MKN45/R	MKN45/R	Foldchange(MKN45/R/MKN45)	P value
VPS13C	0.14	0.23	0.31		0.66	0.55	0.66	2.75	0.02377
AHNAK2	0.6	0.67	0.73		2.07	1.93	2.35	3.175	0.00514433
DST	0.01	0.03	0.05		0.04	0.07	0.07	2	0.0350987
GRB7	46.12	41.74	40.48		123.4	132.85	129.58	3.00631	0.00251698
RNPEP	9.03	7.22	7.81		16.16	18.51	19.77	2.26268	0.0215402
ROCK1	0.38	0.67	0.65		0.88	1.59	1.23	2.17647	0.0353349
NUP98	1.26	1.1	1.81		3.39	2.95	3.13	2.27098	0.0175983
PPFIBP1	2.07	2.57	3.63		6.33	6.02	6.26	2.2503	0.0181327
MMS19	0.62	1.1	0.77		1.64	1.82	1.79	2.10843	0.0116094
DARS2	3.7	4.65	4.14		10.37	8.4	10.84	2.3707	0.0281574
PTPN11	2.95	3.59	5.16		7.64	9.08	9.05	2.20256	0.00955983
DOCK7	0.94	1.21	1.55		2.84	2.73	2.9	2.28919	0.0102946
PUS7	1.35	1.94	0.82		2.84	3.63	2.57	2.19951	0.00227978
PKP2	2.01	3.56	2.68		4.48	7.49	5.59	2.12848	0.0188671
KDM1A	2.42	2.17	3.81		4.48	5.34	7.71	2.0869	0.0295331
IGF2BP3	13.78	14.54	13.13		53.18	64.04	50.83	4.05428	0.00753033
SIN3A	1.23	1.27	1.11		2.62	2.84	3.46	2.47091	0.0266052
SARS	12.66	10.64	11.1		24.9	24.75	24.24	2.14797	0.00167833
MAPK1	10.56	11.44	13.58		26.89	19.99	25.74	2.04103	0.0315838
POGZ	0.32	0.63	0.74		1.2	1.36	1.56	2.43787	0.00288338
HTT	0.07	0.12	0.13		0.43	0.56	0.5	4.65625	0.0041381
ACO1	5.61	1.5	1.48		11.25	4.66	5.36	2.47614	0.0290544
PCK2	2.73	1.76	1.81		5.46	4.66	6.14	2.58095	0.0225679
DDX19B	1.09	1.13	1.97		2.73	3.63	3.91	2.45107	0.015113
CTNNB1	1.09	0.7	0.44		2.24	1.82	2.21	2.81166	0.0238641
EPS15	0.44	0.28	0.42		1	0.93	0.96	2.53509	0.00334639
ALDH1B1	3.32	4.62	4.89		10.37	10.11	10.17	2.38893	0.00871877
PLIN3	11.81	9.31	10.37		27.41	16.58	27.26	2.26262	0.0480448
MAPK3	2.07	2.02	1.68		3.86	3.57	4.21	2.01733	0.0219723
AKAP1	1.4	1.5	1.5		3.17	3.97	3.35	2.38409	0.011667
PUS1	1.37	1.59	1.32		2.84	3.18	2.79	2.05841	0.000700986
PLCB3	1.1	0.89	1.1		2.51	3.41	3.13	2.9288	0.0251516
MTAP	5.63	6.41	6.84		14.52	14.76	13.29	2.25477	0.00866625
ZW10	0.76	0.69	0.84		2.51	3.18	2.23	3.45852	0.0285028
FSCN1	12.94	11.88	15.13		36.58	42.13	39.66	2.96295	0.00621846
TST	8.74	9.46	10.48		19	21.69	17.76	2.03801	0.0203827
OSBPL3	0.25	0.37	0.45		2.07	1.82	1.79	5.30841	0.00880841
TUBGCP3	0.19	0.24	0.48		0.57	0.49	0.99	2.25275	0.0368681
TRIP6	3.63	3.33	5.05		7.75	7.95	8.6	2.02331	0.00564488
USP36	0.28	0.23	0.31		0.59	0.6	0.51	2.07317	0.0276095
USP48	0.38	0.55	0.74		1.09	1.14	1.23	2.07186	0.0111704
L2HGDH	1.13	0.81	1.31		3.06	3.07	2.57	2.67692	0.025235
PFAS	0.48	0.43	0.34		1.42	1.93	1.45	3.84	0.0190638
GATAD2B	1.56	1.61	2.11		4.7	4.54	4.58	2.61742	0.00479583
PACSIN3	1.06	1.31	1.13		2.07	2.73	2.35	2.04286	0.00933289
ARPC1A	1.25	0.87	2.34		3.6	3.52	3.69	2.42377	0.0327862
TANC1	0.07	0.11	0.18		0.32	0.34	0.29	2.63889	0.0460265
APP	1	1.48	1.47		3.28	3.52	3.13	2.51392	0.00809954
GSTM3	1.32	1.96	1.98		5.35	4.09	5.59	2.85741	0.0299101
CARM1	1.48	2.16	1.66		4.04	3.86	3.24	2.10189	0.0242242
APRT	19.98	18.5	26.61		59.08	59.73	57.08	2.70226	0.00784024
CIAO1	0.76	0.89	1.44		2.73	2.84	2.79	2.7055	0.013145
SIPA1	0.29	0.38	0.18		0.73	1.25	0.85	3.32941	0.0336518
HIBADH	1.18	2.4	1.74		3.6	5.34	3.8	2.39474	0.0104978
MIA3	0.06	0.17	0.14		0.23	0.41	0.36	2.7027	0.00968365
ERLIN2	1.12	2.51	1.87		3.17	4.09	5.03	2.23455	0.0402623
CAPZA2	8.2	6.24	7.6		17.15	13.06	17.99	2.18693	0.0138485
SEH1L	2.69	2.49	3.14		6.22	6.36	6.03	2.23678	0.00694225
MPI	2.07	1.7	2.27		3.39	4.43	5.03	2.12748	0.041118
NDRG1	6.67	3.5	7.79		25.45	28.61	28.49	4.59633	0.00748995
PNKP	0.22	0.37	0.45		1.86	1.48	2.12	5.25	0.0148985
ACY1	0.6	2.11	2.29		2.29	4.2	3.8	2.058	0.00931639
VPS39	0.02	0.12	0.07		0.12	0.17	0.18	2.2381	0.0429268
GLA	0.69	0.96	0.74		1.42	1.93	1.56	2.05439	0.00687293
PPT1	4.92	5.79	7.19		21.62	16.24	17.43	3.08883	0.0277155
MPST	3.61	2.2	2.6		7.1	9.54	7.04	2.8157	0.0480536
FZD1	0.34	0.2	0.26		0.71	0.94	0.78	3.0375	0.0369518
ALDH6A1	0.15	0.23	0.19		1.64	2.04	2.01	9.98246	0.00400791
RNF169	0.19	0.17	0.08		0.55	0.43	0.39	3.11364	0.00856034
UBXN7	1.42	1.71	2.37		3.49	4.43	4.8	2.31273	0.00604695
ACSF2	0.84	0.57	1.05		2.4	2.95	2.35	3.13008	0.0330062
CTAGE5	0.51	0.38	0.37		1.09	1.36	0.97	2.71429	0.0311466
ASPH	1.89	2.28	2.48		7.43	5.34	5.92	2.81053	0.0349962
ATAD1	0.98	1.19	1.29		2.07	2.84	3.13	2.3237	0.0210591
CPNE7	0.19	0.14	0.14		0.44	0.4	0.31	2.44681	0.0154229
FBXL18	0.34	0.29	0.35		0.92	0.83	1.05	2.85714	0.0062209
SKIV2L	0.03	0.15	0.1		0.22	0.24	0.26	2.57143	0.0384667
MIER1	0.35	0.7	0.76		1.31	1.25	1.23	2.09392	0.0490216
ARHGAP17	0.26	0.12	0.69		1.08	1.36	1.34	3.53271	0.0356727
PGP	0.54	0.76	0.77		1.86	3.18	2.68	3.72947	0.0273168
DCP1A	0.41	0.5	0.63		5.9	7.83	6.81	13.3377	0.00710391
OSBPL9	0.46	0.4	0.34		0.91	0.72	0.86	2.075	0.0180669
LZTFL1	0.24	0.29	0.63		1.64	2.04	1.45	4.42241	0.0395233
PSPH	3.6	5.32	3.31		10.37	12.72	12.18	2.88389	0.00649906
PXN	1.07	1.24	1.24		2.84	2.16	2.23	2.03662	0.0459467
ELP3	0.48	0.57	0.52		1.02	0.9	1.23	2.00637	0.0408906
EPB41	0.34	0.37	0.48		1.09	1.48	1.45	3.37815	0.0121126
CNN2	4.42	6.65	5.03		15.73	15.78	15.08	2.89379	0.00384289
NIT1	0.62	0.34	0.44		3.49	3.41	2.79	6.92143	0.00597591
KLC3	0.47	0.17	0.23		1.42	2.04	1.56	5.77011	0.0352724
EXOC5	0.07	0.14	0.07		0.58	0.61	0.65	6.57143	0.00379973
NGDN	0.57	1.76	1.53		6.01	5.22	6.03	4.4715	0.0159968
SCRN2	0.84	0.98	1.53		1.97	3.18	2.79	2.37015	0.0452716
PLBD1	1.01	0.96	0.85		3.28	3.52	3.02	3.48227	0.00250282
ARID4B	0.03	0.17	0.11		0.26	0.3	0.31	2.80645	0.0242777
FXR2	0.22	0.14	0.27		0.46	0.53	0.5	2.36508	0.0310743
REPS1	0.15	0.35	0.21		0.71	0.61	0.59	2.69014	0.044363
METTL3	0.32	0.26	0.68		0.92	0.59	1.02	2.00794	0.0409288
BRD3	0.15	0.12	0.29		0.83	1.25	1.23	5.91071	0.0196499
DOCK1	0.01	0.02	0.02		0.2	0.24	0.18	12.4	0.00820807
ZC3H4	0.35	0.37	0.53		0.66	1.02	0.95	2.104	0.0442902
VPS18	0.14	0.11	0.07		0.33	0.31	0.21	2.65625	0.0108566
FTSJD2	0.09	0.03	0.14		0.33	0.42	0.37	4.30769	0.0310743
ARL3	5.7	6.1	5.18		14.85	14.76	14.75	2.61249	0.000829073
SWAP70	0.24	0.54	0.37		1.2	1.48	1.23	3.4	0.00110089
EML3	0.28	0.26	0.23		0.64	0.76	0.5	2.46753	0.0301412
SCAF8	0.24	0.09	0.26		0.75	0.91	0.7	4	0.0370047
NIPSNAP1	1.94	1.31	1.9		4.7	4.31	3.91	2.50874	0.0129949
TP53I3	0.47	0.58	0.52		1.86	1.59	2.01	3.47771	0.0124772
NUDCD2	4.86	3.27	2.31		12.45	6.59	7.93	2.58333	0.0466638
GLB1	0.28	0.78	0.9		1.09	1.82	1.79	2.39796	0.0054037
HDHD3	1.4	0.9	1.03		2.73	2.95	3.13	2.64565	0.0180441
NELFB	1.25	1.24	0.63		2.51	2.84	3.13	2.71795	0.0402953
NEDD1	0.73	0.43	0.56		1.97	2.04	3.02	4.08721	0.0392016
NELFA	0.6	1.15	0.77		3.49	3.63	3.46	4.19841	0.00193545
BLVRA	3.16	2.29	2.21		7.21	4.77	6.59	2.42428	0.025006
LMCD1	0.48	0.34	0.77		1.97	2.61	2.57	4.49686	0.0146397
TPPP3	6.51	7.16	4.61		16.38	17.03	16.87	2.75055	0.00553198
HDAC3	0.37	0.54	0.56		1.2	1.36	1.45	2.72789	0.000665836
DCTN4	0.62	0.5	0.63		2.73	2.61	2.57	4.52	0.000760748
VWA9	0.5	0.61	0.15		0.8	1.06	0.7	2.03175	0.0269745
Wnt3a	1.63	2.07	1.15		4.51	5.18	3.74	2.76907	0.00275561
ABT1	0.1	0.87	0.37		0.69	1.25	0.78	2.02985	0.0197222
UBXN1	4.01	4.22	4.81		10.05	10.9	12.96	2.60046	0.00796544
SOD1	41.13	73.24	53.38		132.14	118.09	147.46	2.37073	0.0405512
NOTCH2	0.02	0.06	0.03		0.21	0.15	0.17	4.81818	0.0399843
BCAT2	1.44	1.24	1.06		6.88	3.86	5.25	4.2754	0.0376747
GALK1	1.13	0.57	0.87		3.28	2.95	4.36	4.12062	0.02312
FBXL20	0.28	0.41	0.13		1.05	1.36	0.89	4.02439	0.00553065
ATG3	1.51	2.87	4.27		5.57	7.27	6.37	2.22081	0.0390497
SIRT5	0.12	0.15	0.31		0.75	0.99	1.03	4.77586	0.00687166
TPMT	0.48	0.73	0.23		1.02	1.48	0.64	2.18056	0.029221
RBM33	0.09	0.15	0.11		0.27	0.37	0.28	2.62857	0.00640153
ISYNA1	1.38	1.12	1.08		3.39	2.5	3.46	2.61173	0.0222684
ACYP1	1.5	2.29	0.89		5.02	7.72	8.94	4.63248	0.0497207
HUS1	0.31	0.67	0.69		1.75	2.38	1.9	3.61078	0.0097403
MAN1B1	0.18	0.14	0.16		0.38	0.25	0.36	2.0625	0.0297588
AKR7A2	1.51	1.94	1.06		7.75	7.61	3.91	4.27273	0.0425007
TIMM9	2.25	3.65	6.77		10.05	9.08	10.28	2.32123	0.0460493
ASH2L	0.35	0.32	0.34		1.08	1.25	0.85	3.14851	0.0269841
MPP7	0.08	0.34	0.35		0.61	0.66	0.71	2.57143	0.0245424
CYB5R1	1.26	0.89	1		3.28	2.61	2.12	2.54286	0.0256509
TBC1D5	0.13	0.12	0.15		0.48	0.48	0.42	3.45	0.00751542
DIS3L2	0.28	0.1	0.02		0.44	0.25	0.17	2.15	0.000472255
THYN1	0.91	1.21	1.68		4.48	5.22	3.8	3.55263	0.0297972
MLST8	0.22	0.38	0.05		1.04	1.36	1.23	5.58462	0.0108126
STMN1	38.92	57.49	59.35		127.77	140.8	134.05	2.58487	0.00249349
NCOR1	0.02	0	0.07		0.24	0.2	0.18	6.88889	0.0347669
CRIP2	5.55	4.07	5.23		9.94	10.33	10.61	2.07946	0.0100643
HMG20A	0.57	0.37	0.48		0.94	0.85	1.12	2.0493	0.0240151
NAA30	0.43	0	0.37		0.9	0.5	0.71	2.6375	0.0124101
ZNF592	0.08	0.17	0.1		0.23	0.42	0.29	2.68571	0.0211429
NHP2	12.47	10.37	12.45		21.62	31.34	27.37	2.27628	0.0479757
SH3BGRL	2.83	2.78	3.87		6.33	5.45	8.6	2.14979	0.0260688
ANKZF1	0.19	0.21	0.24		0.44	0.74	0.57	2.73438	0.0470962
SYNGR2	8.09	21.1	18.06		38.33	39.97	38.99	2.48233	0.021715
PTER	0.38	0.23	0.32		1.97	2.04	1.68	6.11828	0.00663748
AKR7A3	0.21	0.46	0.27		0.71	0.72	0.68	2.24468	0.030738
TOR1B	0.21	0.44	0.32		0.56	0.89	0.55	2.06186	0.0326399
AZI1	0.02	0.05	0.06		0.13	0.23	0.16	4	0.0354922
EHMT1	0.07	0.03	0.09		0.13	0.16	0.21	2.63158	0.0419496
C16orf13	0.19	0.1	0.18		0.88	1.25	0.82	6.2766	0.0364553
PHC2	0.26	0	0.19		0.78	0.56	0.47	4.02222	0.0352426
ETNK1	0.22	0.21	0.16		0.57	0.47	0.54	2.67797	0.011728
ALDH5A1	0.25	0.23	0.4		0.62	0.57	0.6	2.03409	0.0285559
ISCU	0.38	0.6	2.47		1.97	2.27	3.35	2.2	0.0315412
PTPMT1	0.09	0.4	0		0.46	1.04	0.75	4.59184	0.0350912
H1FX	4.88	6.07	4.77		9.06	12.38	12.06	2.13104	0.0231621
RRP8	0.19	0.18	0.13		0.37	0.4	0.44	2.42	0.0253834
ITGB6	0.03	0.15	0.21		0.54	0.48	0.67	4.33333	0.0149819
MCFD2	1.07	1.62	1.23		4.48	5.56	4.36	3.67347	0.00459077
CDA	0.75	0.49	0		2.73	3.41	1.34	6.03226	0.0453759
MIF	254.69	209.02	290.13		494.71	558.66	559.66	2.13975	0.0128246
ZNF664	0.09	0.15	0.11		0.59	0.45	0.75	5.11429	0.0397439
MLLT6	0.1	0.09	0.14		0.52	0.43	0.34	3.90909	0.0380742
FNBP4	0.09	0.09	0.01		0.38	0.49	0.31	6.21053	0.0111365
ZNF143	0.09	0.04	0.23		0.29	0.25	0.36	2.5	0.0189922
AIDA	0.22	0.2	0		0.5	0.67	0.28	3.45238	0.0323839
NFKBIE	0.19	0.08	0.03		0.83	1.07	0.8	9	0.015914
PROCR	0.66	0.17	1.23		2.84	3.18	3.46	4.60194	0.0115993
CRIP1	48.32	13.06	70.48		155.07	149.88	164.21	3.55802	0.0126352
PPIC	1.18	1.67	2.55		3.71	3.63	6.37	2.53889	0.0372596
TMEM41A	0.38	0	0.16		1.42	0.65	1.45	6.51852	0.0333943
SDHC	3.61	0	0		7.21	4.77	7.71	5.45429	0.0482891
S100A4	21.59	19.88	23.06		56.13	44.51	51.5	2.35766	0.00962625
ESRP2	0.04	0	0.21		3.17	2.73	2.9	35.2	0.00242065
AKT1	0.06	0.12	0.09		0.6	0.38	0.41	5.14815	0.0482465
SMAD2	0.71	0.94	0.51		1.88	1.59	1.23	2.17593	0.035092
PSTPIP2	0.03	0.37	0.23		0.39	0.66	0.45	2.38095	0.0188733
PRKD2	0.05	0.03	0.18		0.54	0.44	0.66	6.30769	0.0029797
EXOC1	0.16	0.11	0.18		0.31	0.23	0.37	2.02222	0.0170402
AGA	0.18	0.17	0.13		0.51	0.64	0.61	3.66667	0.0126349
AGO1	0.06	0	0.13		0.29	0.19	0.27	3.94737	0.0189018
CHD3	0.11	0.09	0.1		0.47	0.59	0.32	4.6	0.0468939
ACSL5	0.07	0.06	0.02		0.8	1.08	0.85	18.2	0.00963889
AKT2	0.41	0.43	0.5		0.94	0.81	1.09	2.1194	0.0152442
DDT	21.59	16.51	15.37		52.09	38.49	36.42	2.37516	0.0147201
DOCK6	0	0.04	0.03		0.38	0.48	0.4	18	0.00302275
FLYWCH2	0.98	0.78	1.21		3.6	4.2	4.69	4.20539	0.00754474
NFIB	0.09	0.43	0.37		0.44	0.77	0.66	2.10112	0.00321228
DFFB	0.15	0.15	0.18		0.39	0.4	0.31	2.29167	0.0329013
ETV3	0.16	0.12	0.15		0.39	0.28	0.42	2.53488	0.0206896
EXOC2	0.15	0.17	0.13		0.36	0.36	0.39	2.46667	0.0088347
NME7	0.37	0.21	0.32		1.31	1.1	0.92	3.7	0.0166938
WIZ	0.11	0.14	0.07		0.69	0.64	0.54	5.84375	0.00401317
LGMN	0.25	0.17	0.29		0.59	0.89	0.74	3.12676	0.0468015
OPTN	0.07	0.03	0.05		0.11	0.11	0.12	2.26667	0.0341757
GDAP2	0.14	0.18	0.12		0.37	0.34	0.29	2.27273	0.013436
ZNF830	0.16	0.23	0.23		0.47	0.64	0.59	2.74194	0.00636868
VEZT	0.05	0.05	0.06		0.16	0.16	0.19	3.1875	0.0032494
DDAH2	0.32	0.38	0.23		1.2	1.14	1.12	3.72043	0.00244379
DUS3L	0.15	0.04	0		0.31	0.28	0.18	4.05263	0.0151084
NDUFB4	1	2.87	0		4.15	8.18	4.13	4.25323	0.0214299
PDE6D	2.14	1.68	0.14		4.81	4.77	2.35	3.01263	0.00902605
C4orf27	0.24	0.35	0.48		1.07	1.01	0.98	2.85981	0.0200135
NOTCH3	0	0.02	0.01		0.09	0.06	0.09	8	0.0444669
ARHGEF12	0.05	0.01	0.06		0.16	0.11	0.16	3.58333	0.00103896
MPC2	0.44	0.84	0.81		1.75	1.93	1.56	2.50718	0.0232312
DTX2	0.19	0.28	0.35		0.6	0.79	0.7	2.54878	0.0119349
FHOD1	0.02	0.08	0		0.09	0.16	0.06	3.1	0.00673408
RBFOX2	1.01	0.47	1.52		2.51	2.04	2.57	2.37333	0.0137838
TRUB2	0.06	0	0		0.19	0.17	0.16	8.66667	0.00608762
MAP3K7	0.07	0	0.05		0.22	0.27	0.29	6.5	0.0258236
NFXL1	0.05	0.01	0.09		0.2	0.26	0.35	5.4	0.0245477
EIF4ENIF1	0.06	0.06	0.06		0.1	0.15	0.13	2.11111	0.044363
ZBTB33	0.01	0.03	0.03		0.14	0.18	0.22	7.71429	0.0124394
WIPI2	0.09	0.15	0.34		0.84	1.04	1.12	5.17241	0.00277171
PBXIP1	0.04	0.09	0		0.48	0.62	0.44	11.8462	0.00404951
C19orf53	1.35	1.54	1.66		2.95	2.95	3.35	2.03297	0.00276351
DUSP14	0.02	0.03	0.07		0.15	0.12	0.16	3.58333	0.0162447
USP28	0	0	0.02		0.13	0.11	0.08	16	0.0407058
UIMC1	0.14	0	0.01		0.25	0.08	0.06	2.6	0.0438171
PI4K2A	0.02	0.05	0.03		0.12	0.16	0.16	4.4	0.00600091
GMIP	0.03	0.03	0.05		0.09	0.12	0.18	3.54545	0.0440958
DPYSL2	0.03	0.08	0.07		0.51	0.45	0.35	7.27778	0.0227707
SMAP2	0.22	0.1	0.08		0.45	0.48	0.46	3.475	0.0221954
PTGR1	0.05	0.2	0		0.71	0.53	0.4	6.56	0.0438772
LIN37	0.22	0.21	0		0.51	0.59	0.51	3.74419	0.0253591
ISCA2	0.22	3.1	3.08		4.37	5.45	5.7	2.425	0.0323475
MB	0.19	0	0.15		0.88	1.25	0.98	9.14706	0.0316402
ELF2	0.08	0.17	0.16		0.32	0.42	0.28	2.4878	0.0396975
GRN	0.46	0.9	0.9		1.97	2.27	1.56	2.56637	0.0462966
PDK3	0.11	0.23	0.01		0.61	0.49	0.55	4.71429	0.0383816
ZFYVE19	0.01	0.02	0.04		0.21	0.37	0.3	12.5714	0.0250865
DHRS4	0.18	0	0.37		1.31	0.66	1.12	5.61818	0.0277401
ATF2	0.05	0	0.03		0.13	0.1	0.08	3.875	0.0340908
MAOA	1.18	0.7	1.64		3.17	3.18	5.47	3.35795	0.0373419
ZFAND5	0.08	0	0.23		0.31	0.27	0.5	3.48387	0.00268773
FN1	0	0.04	0.01		0.69	0.87	0.64	44	0.00676682
LRP5	0.24	0.2	0.53		1.86	1.1	1.52	4.61856	0.0354922
CSRP2	0.25	0.18	0		1.31	1.01	0.87	7.4186	0.00589423
AES	0.07	0.28	0		0.74	1.25	0.6	7.4	0.022328
FZD6	0.18	0.21	0.34		0.77	0.84	0.79	3.28767	0.00947319
DPP7	0	0.46	0.69		1	1.48	1.34	3.32174	0.0177382
GPATCH2	0	0.07	0.12		0.26	0.44	0.28	5.15789	0.0491584
NDUFS6	0	1.24	0.89		2.4	4.2	3.13	4.56808	0.00734216
TMEM59	0	0.61	0.23		0.4	0.93	0.55	2.2381	0.00586515
ATOX1	0	5.92	3.03		7.97	9.88	9.61	3.06816	0.034439
PURB	0	0.61	0.37		0.56	0.87	0.8	2.27551	0.0408141
KRAS	1.53	3.11	2.58		6.99	8.72	5.97	3.00277	0.0213798
PHLDA1	0	0.32	0		1.2	1.14	0.94	10.25	0.0126749
CTH	0	0.15	0.26		2.51	2.5	2.12	17.3902	0.00753384
RWDD1	0	0.2	0.71		2.4	2.61	2.57	8.32967	0.00661191
HAUS5	0	0.09	0.06		0.32	0.26	0.32	6	0.0290805
RAB20	0	0.21	0.31		0.57	0.7	0.86	4.09615	0.00200008
TGFBR1	0	0.11	0.08		0.1	0.24	0.23	3	0.0129038
BABAM1	0	0.17	0.53		1.31	1.36	1.23	5.57143	0.0292595
NEU1	0	0.29	0.26		0.68	0.85	0.55	3.78182	0.047519
DHTKD1	0	0.03	0.13		0.26	0.34	0.3	5.625	0.0264843
GCAT	0	0.09	0.11		0.22	0.37	0.34	4.65	0.00576695
CINP	0	0.03	0.05		0.22	0.16	0.29	8.375	0.0283375
FOXJ3	0	0.12	0.13		0.14	0.27	0.26	2.68	0.00169635
LRP6	0.14	0.1	0.13		0.91	0.69	0.63	6.02703	0.015997
CDC37L1	0	0.02	0.06		0.16	0.28	0.27	8.875	0.0183772
COA4	0	0.81	0.69		0.82	1.93	1.56	2.87333	0.0096728
SMAD5	0	0.02	0.09		0.4	0.4	0.26	9.63636	0.0499525
MCUR1	0	0.04	0.02		0.12	0.14	0.11	6.16667	0.00720545
ATF7	0	0.12	0		0.34	0.27	0.34	7.91667	0.048613
DYRK1A	0	0.05	0.05		0.07	0.16	0.12	3.5	0.0246571
TIMM10	0	0.99	1.03		3.17	3.86	4.02	5.4703	0.000837789
ARL6	0	0	0.16		0.55	0.34	0.76	10.3125	0.024768
ZNRF2	0	0	0.47		0.69	0.53	0.92	4.55319	0.0156867
MAPK9	0	0.01	0.04		0.24	0.2	0.4	16.8	0.0347894
SMAD1	0	0.01	0.03		0.29	0.65	0.55	37.25	0.0422939
MAPK7	0.02	0	0		0.12	0.05	0.09	13	0.0345784
TGFBR2	0.03	0.06	0		0.26	0.17	0.19	6.88889	0.0376353
MYOF	7.23	9.04	7.68		2.29	2.95	2.23	0.3119	0.0036476
EFTUD2	33.34	55.35	41.12		13.65	16.92	15.08	0.351668	0.0363875
OGT	4.44	3.99	4.5		1.97	1.7	1.34	0.387471	0.00993657
ITGA6	6.33	6.65	6.68		1.97	2.73	2.46	0.364191	0.00096883
FAM83H	7.9	8.5	9.29		2.62	3.41	2.35	0.326197	0.010211
PARP14	0.28	0.32	0.27		0.05	0.18	0.03	0.298851	0.0235937
GLS	33.78	29.2	31.45		13.1	14.99	15.3	0.459494	0.0124587
GNE	7.52	6.25	6.6		2.62	3.41	2.12	0.400098	0.0229876
TFRC	11.9	11.21	12.58		5.02	6.02	6.14	0.481367	0.00666358
AP3D1	2.2	1.38	1.6		0.98	0.68	0.9	0.494208	0.0372071
TRIM29	18.95	25.23	23.71		7.21	7.61	9.38	0.356459	0.0133757
KPNA2	31.14	30.58	30.32		10.48	10.67	8.94	0.326923	0.000422084
UBE3C	1.4	1.76	1.52		0.92	0.76	0.6	0.487179	0.0384912
MX1	1.12	1.06	1.4		0	0	0	0	0.00762086
SQRDL	9.28	10.53	12.61		3.39	4.43	3.46	0.347933	0.0216253
SLC12A2	3	2.42	3.37		0.48	1.25	0.58	0.262799	0.0498309
PSME4	0.25	0.32	0.29		0.16	0.14	0.1	0.465116	0.0404164
LARP4	4.13	4.33	4.95		2.18	2.16	2.01	0.473527	0.0158785
PLA2G4A	3.64	5.18	3.18		1.42	1.01	0.61	0.253333	0.038096
TYMP	2.57	2.45	3.06		1.31	0.3	0.29	0.235149	0.0423955
ARHGEF2	0.9	0.5	0.69		0.24	0.14	0.29	0.320574	0.0372826
AKR1B1	108.69	100	109.34		36.48	39.51	40.66	0.366789	0.00266348
SUN2	6.68	6.8	8.79		1.97	1.93	2.12	0.270319	0.0131917
CYFIP2	0.11	0.17	0.21		0	0	0	0	0.0302257
MAOB	9.71	9.71	10.06		3.28	3.75	3.69	0.363636	0.000557303
MTDH	10.21	7.98	10.6		1.86	4.31	3.57	0.338312	0.0449141
SPATS2L	2.26	2.09	2.45		0.29	0.78	0.61	0.247059	0.0137017
FANCD2	0.13	0.12	0.15		0.05	0.07	0.06	0.45	0.0258236
RBM28	1.85	1.88	3.08		0.21	0.48	0.84	0.22467	0.0195557
HLA-C	8.18	6.12	7.68		1.97	2.04	1.9	0.268881	0.0144196
Axin2	2.29	2.16	3.46		1.09	0.73	1.02	0.359039	0.047213
TRIP12	0.12	0.1	0.13		0.04	0.06	0.07	0.485714	0.0350987
HLA-B	7.71	7.48	6.77		0	0	0	0	0.00149031
HEXA	7.15	7.72	6.73		1.75	1.59	1.34	0.216667	0.00188194
Axin1	2.99	2.82	3.57		0.69	0.78	1.08	0.271855	0.00326589
CDC123	1.75	3.35	3		0.11	1.14	0.8	0.253086	0.00861093
KLK6	19.68	19.88	22.09		7.43	8.29	6.81	0.36545	0.00750515
LCN2	95.32	100	100.15		32	33.5	42.34	0.364978	0.00164327
NUSAP1	0.62	1.15	0.87		0.19	0.31	0.32	0.310606	0.0379657
MYL9	95.62	72.32	84.35		0	0	0	0	0.00633844
GSK3B	3.39	2.59	3.12		0.68	0.86	1.31	0.313187	0.0219955
C2orf54	1	1.25	1.44		0.24	0.47	0.85	0.422764	0.00713057
SPAG1	0.59	0.73	0.65		0.09	0.45	0.09	0.319797	0.0344458
ECE1	0.66	0.87	0.53		0.19	0.39	0.12	0.339806	0.00231675
BCAP31	24.53	27.06	17.74		14.74	10.22	9.61	0.49863	0.049215
RHOC	20.56	17.74	20.32		0	0	0	0	0.00212723
FPGS	0.24	0.35	0.39		0.05	0.15	0.06	0.265306	0.0335353
KIF22	0.24	0.31	0.34		0.09	0.07	0.06	0.247191	0.0283731
AGR3	11.38	10.87	12.34		0.99	0.27	0.53	0.0517491	0.00163405
LOXL4	0.18	0.24	0.21		0.05	0.15	0.04	0.380952	0.0301388
MB21D1	0.46	0.49	0.47		0.01	0.18	0.16	0.246479	0.016692
NSA2	4.82	5.83	6.61		1.64	2.27	3.02	0.401506	0.00146525
UPP1	1.92	1.33	1.79		0.52	0.52	0.4	0.285714	0.0254097
SPINT2	8.02	8.78	5.74		2.18	3.18	2.23	0.336735	0.0213426
ISG20	2.1	1.88	2.5		0	0	0	0	0.00698489
ECD	0.16	0.1	0.18		0	0	0	0	0.0258236
CAB39L	1.67	1.45	1.82		0.19	0.6	0.42	0.244939	0.0244389
MTMR2	0.6	0.49	0.63		0.14	0.27	0.15	0.325581	0.0436384
COMMD4	1.22	1.35	1.26		0	0	0	0	0.000905449
SMG9	0.85	0.78	0.56		0.26	0.34	0.2	0.365297	0.0205194
S100P	52.14	52.14	48.22		23.7	21.69	0	0.297639	0.0296197
OTUD6B	2.39	1.85	2.19		0.72	1.06	0.83	0.40591	0.0386035
UTP23	3.42	2.69	1.92		1.2	0.19	0.68	0.257783	0.0350376
TUBAL3	27.32	22.63	24.84		9.94	9.99	12.73	0.436689	0.0139351
AGFG2	0.15	0.32	0.21		0	0	0	0	0.0449966
EDEM3	0.15	0.11	0.07		0.02	0.02	0	0.121212	0.0317182
HEXB	6.23	6.56	5.95		0.64	0.92	0.67	0.118997	0.00041833
RNF149	0.14	0.12	0.19		0	0	0	0	0.0187202
SLC38A2	1	1.25	1.13		0.34	0.6	0.3	0.366864	0.00663698
PTDSS1	1.59	2.92	2.21		0.34	0.68	0.22	0.184524	0.0254693
EIF1AD	9.24	7.34	10.01		3.71	3.41	3.35	0.393757	0.0210402
VKORC1L1	5.99	6.5	7.68		3.28	3.75	2.9	0.492315	0.0378294
MRFAP1	6.83	4.69	7.14		0.63	0.89	0	0.0814577	0.0289829
PTRH1	0.13	0.13	0.18		0	0	0	0	0.0126684
CCDC25	0.44	0.46	0.23		0	0	0	0	0.0360874
WDR73	0.1	0.23	0.23		0	0	0	0	0.0498917
HSPA13	0.35	0.38	0.16		0.08	0.14	0	0.247191	0.0209323
IGFBP6	3.75	3.43	4.31		1.31	1.09	1.23	0.315927	0.0077371
C15orf48	13.18	11.13	10.6		2.62	2.16	2.12	0.197651	0.00449095
NDUFAB1	24.24	24.01	20.8		6.77	8.63	9.16	0.355684	0.012966
USMG5	23.21	22.94	22.09		9.39	9.77	9.5	0.419988	0.000724297
PTGES	4.82	10.32	9.87		0	0	0	0	0.0419348
UBE2S	1.32	1.93	2.1		0	0	0	0	0.0171799
ALG13	1.89	2.92	3.47		0	0.27	0.41	0.0821256	0.0178173
DDX28	0.14	0.29	0.19		0	0	0	0	0.0426352
JAGN1	14.83	13.64	14.77		4.26	5.11	2.68	0.278677	0.00969739
HLA-G	4.04	4.46	3.24		1.09	0.68	0.66	0.206985	0.0128197
MSRA	0.26	0.4	0.29		0	0	0	0	0.0175859
SEC61G	8.77	15.6	11.55		0	0	0	0	0.0263495
CLDN7	2.01	1.9	1.85		0	0	0	0	0.00060528
TNC	0.1	0.07	0.06		0	0	0	0	0.0237044
PDSS2	0.11	0.07	0.06		0	0	0	0	0.0345784
CALB2	1	1.16	1.1		0	0	0	0	0.00183917
CYBA	1.62	2.17	1.94		0	0	0	0	0.0068996
PTP4A1	2.6	4.59	3.82		0	0	0	0	0.0240248
CTSS	1.04	1.25	1.06		0	0	0	0	0.00357177
B3GNT3	0.32	0.18	0.23		0	0	0	0	0.0271854
IQGAP3	0.16	0.17	0.23		0.05	0.03	0.02	0.178571	0.0353659
ATP6V0A2	0.05	0.09	0.13		0	0.01	0.07	0.296296	0.0188442
GBP1	0.63	1.02	1.13		0	0	0	0	0.0257661
TUBB4A	68.89	54.74	68.06		40.41	2.61	40.89	0.437738	0.0473715
H2AFY2	1.41	2.03	1.73		0	0	0	0	0.0106183
UBE2E1	6.48	5.7	4.29		0	0	0	0	0.013354
CD63	10.84	18.96	17.9		0	0	0	0	0.02474
BAG4	0.28	0.29	0.19		0.11	0.09	0.04	0.315789	0.00695342
RNF181	0.29	0.78	0.52		0	0.37	0.3	0.421384	0.0312032
CDCA8	0.69	0.9	0.79		0	0.11	0.03	0.0588235	0.00157075
PEX16	0.59	0.86	0.56		0.15	0.43	0	0.288557	0.00759033
RIPK2	0.22	0.13	0.12		0	0	0	0	0.0388126
TRIM31	0.48	0.83	0.55		0	0	0	0	0.0284789
ATP5SL	0.57	0.66	0.48		0.29	0.4	0	0.403509	0.0401249
SGK196	0.22	0.13	0.21		0	0	0	0	0.0224956
RPLP1	208.42	143.27	164.98		68.58	54.05	75.85	0.384152	0.0244286
BBX	0.07	0.14	0.15		0	0	0	0	0.0412774
BCL9L	0.18	0.24	0.21		0.04	0.11	0.03	0.285714	0.0102118
SOX9	0.93	1.53	1.4		0	0	0	0	0.0194768
MRPL35	0.76	0.86	0.68		0	0	0	0	0.00458081
FAIM	0.35	0.41	0.47		0	0	0	0	0.00706307
CLDND1	0.4	0.29	0.4		0	0	0	0	0.0100313
SQLE	0.24	0.37	0.37		0	0	0	0	0.0171456
PLAUR	0.12	0.1	0.09		0	0	0	0	0.00720545
SEC11C	0.66	1.04	0.76		0	0	0	0	0.0186968
EIF4E2	1.47	2.17	3		0.55	0.72	1.08	0.353916	0.0384622
SLCO4A1	0.11	0.2	0.23		0	0	0	0	0.0378595
CCNA2	0.26	0.2	0.19		0	0	0	0	0.0100247
NEDD4L	0.16	0.11	0.07		0	0	0	0	0.0489278
RRAGA	0.11	0.11	0.1		0	0	0	0	0.000975134
ARF1	75.35	68.81	79.18		0	0	0	0	0.00164963
UBE2D3	44.21	42.2	42.74		0	0	0	0	0.000194569
CEACAM5	1.28	1.27	1.42		0	0	0	0	0.00133607
SCNM1	0.28	0.34	0.15		0	0	0	0	0.044565
CCDC82	0.15	0.2	0.32		0	0	0	0	0.0474148
FBXO4	0.09	0.15	0.16		0	0	0	0	0.025838
PTGS1	0.18	0.34	0.37		0	0	0	0	0.0373173
ERF	0.07	0.12	0.11		0	0	0	0	0.0225472
CYB5R2	0.28	0.43	0.47		0	0	0	0	0.0209407
CDK11B	1.34	1.85	1.68		0	0	0	0	0.00842218
ACOT2	0.25	0.21	0.21		0	0	0	0	0.00354532
RAD51C	0.08	0.09	0.08		0	0	0	0	0.00159617
SMIM12	0.84	1.99	1.66		0	0	0	0	0.0484191
NUDT4	3.16	3.44	4.58		0	0	0	0	0.013308
CYP4F3	0.29	0.23	0.31		0.09	0	0.1	0.228916	0.00170462
HSPA1A	67.86	59.78	64.51		0	0	0	0	0.00133639
EIF3C	5.54	6.74	7.21		0	0	0	0	0.00580619
EIF3CL	7.59	9.25	9.9		0	0	0	0	0.00590111
FAM203A	2.6	4.05	3.92		0	0	0	0	0.0168471
FAM203B	2.6	4.05	3.92		0	0	0	0	0.0168471
CKMT1B	11.88	11.8	10.98		0	0	0	0	0.000619079
CKMT1A	6.04	5.99	5.58		0	0	0	0	0.00061566
AARSD1	1.53	1.57	1.97		0	0	0	0	0.0068384
PTGES3L-AARSD1	1.22	1.25	1.58		0	0	0	0	0.00721874
NME1-NME2	155.55	171.86	158.85		0	0	0	0	0.00094214
PPAN	0.85	1.12	0.85		0	0	0	0	0.00904289
PPAN-P2RY11	0.62	0.8	0.61		0	0	0	0	0.00822093
AK4	3.94	4.25	2.94		0	0	0	0	0.0111611
MYL12A	44.21	35.78	38.71		0	0	0	0	0.00387734
HIST1H4I	183.75	186.54	198.69		0	0	0	0	0.000584235
RAP1B	14.09	14.28	14.71		0	0	0	0	0.000163063
RPS17	94.59	112.69	121.92		0	0	0	0	0.0053081
CALM1	41.27	41.13	43.87		0	0	0	0	0.000447739
GPR89B	0.6	0.38	0.58		0	0	0	0	0.01776
GPR89A	0.63	0.4	0.61		0	0	0	0	0.0176294
RPIA	2.44	1.99	2.74		0	0	0	0	0.00821337
AKR1C1	0.5	0.37	0.66		0	0	0	0	0.0259913
ATP5J2-PTCD1	0.79	0.76	0.71		0	0	0	0	0.000957976
EEF2K	0.12	0.18	0.19		0	0	0	0	0.017442
CCZ1	0.25	0.32	0.47		0	0	0	0	0.0333003
CCZ1B	0.25	0.32	0.47		0	0	0	0	0.0333003
RBM8A	16.6	15.9	14.47		0	0	0	0	0.00159888
SRSF10	11.79	9.46	13.35		0	0	0	0	0.00946764
RPL17	92.97	83.18	86.76		0	0	0	0	0.00106327
RPL17-C18orf32	67.56	60.4	63.06		0	0	0	0	0.00107519
TMED7	2.78	3.87	3.9		0	0	0	0	0.0107989
TMED7-TICAM2	1.85	2.57	2.6		0	0	0	0	0.0107985
H2AFZ	206.51	217.12	235.62		0	0	0	0	0.00149478
H2AFV	258.07	271.4	294.48		0	0	0	0	0.00149618
BOLA2	10.08	6.9	11.03		0	0	0	0	0.0174239
HIST2H2AA3	164.21	185.47	205.94		0	0	0	0	0.00420444
EIF1AX	9.34	6.39	7.5		0	0	0	0	0.012118
H3F3A	88.57	121.4	135.31		0	0	0	0	0.0141864
POLR2J	1.04	0.93	0.95		0	0	0	0	0.00120583
POLR2J3	0.91	0.81	0.84		0	0	0	0	0.00120327
LLPH	5.6	5.9	9.27		0	0	0	0	0.0276847
MTHFS	0.44	0.58	0.58		0	0	0	0	0.00756943
ST20-MTHFS	0.51	0.66	0.66		0	0	0	0	0.00665166
C15orf38	0.28	0.26	0.31		0	0	0	0	0.00261943
C15orf38-AP3S2	0.16	0.17	0.19		0	0	0	0	0.00257875
TVP23B	0.19	0.35	0.19		0	0	0	0	0.0448331
ACTC1	215.18	234.7	227.55		0	0	0	0	0.000636954
RAB3B	1.37	1.54	1.16		0	0	0	0	0.00649818
RAB3C	1.47	1.67	1.26		0	0	0	0	0.00645048
LGALS9B	0.37	0.24	0.4		0	0	0	0	0.0206169
LGALS9C	0.35	0.23	0.37		0	0	0	0	0.0185301
HIST1H2BB	188.01	177.52	154.34		0	0	0	0	0.00327876
HIST1H2BD	196.23	188.99	164.82		0	0	0	0	0.00267183
NEDD8-MDP1	3.38	1.44	3.11		0	0	0	0	0.0488509
MOB1B	4.41	6.45	6.14		0	0	0	0	0.0123131
HIGD1A	0.34	0.43	0.56		0	0	0	0	0.0201232
HSPE1-MOB4	60.07	58.87	64.19		0	0	0	0	0.000695778
UBE2E2	1.85	1.64	1.23		0	0	0	0	0.0131266
RPL36A	6.45	9.97	9.32		0	0	0	0	0.0155167
RPL36A-HNRNPH2	6.05	9.34	8.74		0	0	0	0	0.0154522
CDK11A	1.29	1.79	1.61		0	0	0	0	0.00863389
TNFAIP8L2-SCNM1	0.31	0.37	0.16		0	0	0	0	0.0463162
UBE2E3	2.06	1.82	1.37		0	0	0	0	0.0130934
RPS10-NUDT3	26	24.31	25.16		0	0	0	0	0.000375877
VAMP2	0.44	0.46	0.26		0	0	0	0	0.0260007
ARF3	75.35	68.81	79.18		0	0	0	0	0.00164963
EIF1AY	9.34	6.39	7.5		0	0	0	0	0.012118
RRAGB	0.1	0.1	0.09		0	0	0	0	0.00118694
APC	0.64	0.72	0.59		0.21	0.17	0.11	0.251282	0.00507464
