# Supplementary material for: Label-Free Quantitative Proteomics Combined with Biological Validation Reveals Activation of Wnt/β-Catenin Pathway Contributing to Trastuzumab Resistance in Gastric Cancer
Source: Int J Mol Sci. 2018 Jul 6;19(7):1981. doi: 10.3390/ijms19071981 (PMC6073113; doi:10.3390/ijms19071981)
Supplement: Supplementary file 1 [file ijms-19-01981-s001.zip › ijms-19-01981-s001/Supplementary materials/Table S4.xls]

## Sheet: Table S4
	Differentially expressed proteins related to Wnt/β-catenin pathway and their values
GeneSymbol	MKN45	MKN45	MKN45		MKN45/R	MKN45/R	MKN45/R	Foldchange(MKN45/R/MKN45)	p value
CTNNB1	1.09	0.7	0.44		2.24	1.82	2.21	2.81166	0.0238641
Axin2	2.29	2.16	3.46		1.09	0.73	1.02	0.359039	0.047213
Axin1	2.99	2.82	3.57		0.69	0.78	1.08	0.271855	0.00326589
GSK3B	3.39	2.59	3.12		0.68	0.86	1.31	0.313187	0.0219955
FZD1	0.34	0.2	0.26		0.71	0.94	0.78	3.0375	0.0369518
Wnt3a	1.63	2.07	1.15		4.51	5.18	3.74	2.76907	0.00275561
LRP5	0.24	0.2	0.53		1.86	1.1	1.52	4.61856	0.0354922
FZD6	0.18	0.21	0.34		0.77	0.84	0.79	3.28767	0.00947319
LRP6	0.14	0.1	0.13		0.91	0.69	0.63	6.02703	0.015997
APC	0.64	0.72	0.59		0.21	0.17	0.11	0.251282	0.00507464
SOX9	0.93	1.53	1.4		0	0	0	0	0.0194768
PLCB3	1.1	0.89	1.1		2.51	3.41	3.13	2.9288	0.0251516
